# Supplementary material for: Divergent Catalysis: Catalytic Asymmetric [4+2] Cycloaddition of Palladium Enolates
Source: J Am Chem Soc. 2023 May 15;145(20):11301–10. doi: 10.1021/jacs.3c02104 (PMC10388310; doi:10.1021/jacs.3c02104)
Supplement: Supplementary file 2 — ja3c02104_si_002.zip [file ja3c02104_si_002.zip]

Archive with 83 entries (80 files):
- Comoputed_Structures/
- Comoputed_Structures/TS3.xyz
- __MACOSX/
- __MACOSX/Comoputed_Structures/
- __MACOSX/Comoputed_Structures/._TS3.xyz
- Comoputed_Structures/TS2.xyz
- __MACOSX/Comoputed_Structures/._TS2.xyz
- Comoputed_Structures/TS1a.xyz
- __MACOSX/Comoputed_Structures/._TS1a.xyz
- Comoputed_Structures/TS1t.xyz
- __MACOSX/Comoputed_Structures/._TS1t.xyz
- Comoputed_Structures/TS1c.xyz
- __MACOSX/Comoputed_Structures/._TS1c.xyz
- Comoputed_Structures/TS1b.xyz
- __MACOSX/Comoputed_Structures/._TS1b.xyz
- Comoputed_Structures/TS1f.xyz
- __MACOSX/Comoputed_Structures/._TS1f.xyz
- Comoputed_Structures/TS10.xyz
- __MACOSX/Comoputed_Structures/._TS10.xyz
- Comoputed_Structures/TS1q.xyz
- __MACOSX/Comoputed_Structures/._TS1q.xyz
- Comoputed_Structures/S13a.xyz
- __MACOSX/Comoputed_Structures/._S13a.xyz
- Comoputed_Structures/TS5.xyz
- __MACOSX/Comoputed_Structures/._TS5.xyz
- Comoputed_Structures/TS4.xyz
- __MACOSX/Comoputed_Structures/._TS4.xyz
- Comoputed_Structures/TS1p.xyz
- __MACOSX/Comoputed_Structures/._TS1p.xyz
- Comoputed_Structures/TS11.xyz
- __MACOSX/Comoputed_Structures/._TS11.xyz
- Comoputed_Structures/TS1g.xyz
- __MACOSX/Comoputed_Structures/._TS1g.xyz
- Comoputed_Structures/TS1e.xyz
- __MACOSX/Comoputed_Structures/._TS1e.xyz
- Comoputed_Structures/TS13.xyz
- __MACOSX/Comoputed_Structures/._TS13.xyz
- Comoputed_Structures/TS1r.xyz
- __MACOSX/Comoputed_Structures/._TS1r.xyz
- Comoputed_Structures/S13b.xyz
- Comoputed_Structures/TS6.xyz
- __MACOSX/Comoputed_Structures/._TS6.xyz
- Comoputed_Structures/TS7.xyz
- __MACOSX/Comoputed_Structures/._TS7.xyz
- Comoputed_Structures/S13c.xyz
- __MACOSX/Comoputed_Structures/._S13c.xyz
- Comoputed_Structures/TS1s.xyz
- __MACOSX/Comoputed_Structures/._TS1s.xyz
- Comoputed_Structures/TS1d.xyz
- __MACOSX/Comoputed_Structures/._TS1d.xyz
- Comoputed_Structures/26.xyz
- Comoputed_Structures/32.xyz
- __MACOSX/Comoputed_Structures/._32.xyz
- Comoputed_Structures/27.xyz
- __MACOSX/Comoputed_Structures/._27.xyz
- Comoputed_Structures/31.xyz
- __MACOSX/Comoputed_Structures/._31.xyz
- Comoputed_Structures/25.xyz
- Comoputed_Structures/30.xyz
- __MACOSX/Comoputed_Structures/._30.xyz
- Comoputed_Structures/TS1i.xyz
- __MACOSX/Comoputed_Structures/._TS1i.xyz
- Comoputed_Structures/TS1h.xyz
- __MACOSX/Comoputed_Structures/._TS1h.xyz
- Comoputed_Structures/TS1j.xyz
- __MACOSX/Comoputed_Structures/._TS1j.xyz
- Comoputed_Structures/TS9.xyz
- __MACOSX/Comoputed_Structures/._TS9.xyz
- Comoputed_Structures/TS8.xyz
- __MACOSX/Comoputed_Structures/._TS8.xyz
- Comoputed_Structures/TS1k.xyz
- __MACOSX/Comoputed_Structures/._TS1k.xyz
- Comoputed_Structures/TS1o.xyz
- __MACOSX/Comoputed_Structures/._TS1o.xyz
- Comoputed_Structures/TS12b.xyz
- __MACOSX/Comoputed_Structures/._TS12b.xyz
- Comoputed_Structures/TS1n.xyz
- __MACOSX/Comoputed_Structures/._TS1n.xyz
- Comoputed_Structures/TS1l.xyz
- Comoputed_Structures/TS12a.xyz
- __MACOSX/Comoputed_Structures/._TS12a.xyz
- Comoputed_Structures/TS1m.xyz
- __MACOSX/Comoputed_Structures/._TS1m.xyz
