# Supplementary material for: Divergent Catalysis: Catalytic Asymmetric [4+2] Cycloaddition of Palladium Enolates
Source: J Am Chem Soc. 2023 May 15;145(20):11301–10. doi: 10.1021/jacs.3c02104 (PMC10388310; doi:10.1021/jacs.3c02104)
Supplement: Supplementary file 2 — ja3c02104_si_002.zip [file ja3c02104_si_002.zip › Comoputed_Structures/TS3.xyz]

112
PdC49PNH56O4
Pd      -0.200991000     -0.133245000      0.905988000
P       -2.021938000      0.990902000      0.346761000
O        1.529200000     -1.248999000      1.316076000
N       -0.870881000     -1.626057000     -0.480847000
C       -2.238744000      0.926331000     -1.477936000
C       -2.755952000      2.040348000     -2.144118000
H       -3.016653000      2.933300000     -1.573926000
C       -2.942991000      2.037946000     -3.526144000
H       -3.342195000      2.927765000     -4.018186000
C       -2.622643000      0.905788000     -4.267161000
H       -2.762819000      0.892973000     -5.350075000
C       -2.119031000     -0.218121000     -3.620206000
H       -1.865197000     -1.111458000     -4.191111000
C       -1.916429000     -0.223306000     -2.234510000
C       -2.206758000      2.758676000      0.727714000
C       -3.369620000      3.286575000      1.295523000
C       -1.125142000      3.602445000      0.440160000
C       -3.532590000      0.194678000      0.986055000
C       -5.772591000     -0.680688000      0.738968000
C       -4.661957000     -0.037163000      0.194261000
H       -4.675173000      0.275793000     -0.852261000
C        3.536980000     -2.270357000      0.641750000
C        4.288593000     -2.876613000     -0.527827000
C        4.194896000     -2.142002000     -1.871422000
C        3.111674000     -1.119201000     -1.930339000
C        2.251542000     -0.885586000     -0.924363000
C        2.382548000     -1.507550000      0.387919000
C        3.633641000     -3.064843000      1.925630000
C        0.472214000      1.183320000      2.307654000
H        0.074921000      2.198538000      2.195421000
H        1.555911000      1.176012000      2.119753000
C        0.101489000      0.526604000      3.570205000
H        0.629909000     -0.413094000      3.778620000
C       -0.825039000      0.916851000      4.477301000
O       -1.431216000     -2.542015000     -2.424834000
C       -1.382748000     -1.459666000     -1.644245000
C       -0.565776000     -3.049719000     -0.306817000
C       -0.714927000     -3.580846000     -1.739359000
H        0.255144000     -3.709079000     -2.242325000
H       -1.296501000     -4.506382000     -1.826891000
C       -1.468250000     -3.724854000      0.756843000
H        0.474710000     -3.144927000      0.034409000
C       -2.945430000     -3.600636000      0.381476000
H       -3.171645000     -4.083440000     -0.582648000
H       -3.572640000     -4.085303000      1.145328000
H       -3.254594000     -2.546471000      0.321359000
C       -1.223325000     -3.071570000      2.117863000
H       -1.503441000     -2.007878000      2.110800000
H       -1.823750000     -3.573402000      2.892688000
H       -0.162485000     -3.130480000      2.403177000
C       -1.063748000     -5.198481000      0.846765000
H        0.004888000     -5.299859000      1.095656000
H       -1.642392000     -5.700292000      1.637425000
H       -1.249373000     -5.745306000     -0.090938000
C       -3.524921000     -0.217300000      2.324794000
C       -4.639957000     -0.850649000      2.866510000
C       -5.763235000     -1.086911000      2.072886000
H       -6.649959000     -0.867272000      0.114933000
H       -6.634377000     -1.593894000      2.495153000
H       -2.631551000     -0.053588000      2.934941000
H       -4.625986000     -1.171700000      3.910852000
C       -3.450177000      4.651023000      1.572299000
C       -2.375593000      5.489344000      1.279387000
C       -1.213906000      4.964680000      0.709608000
H       -0.210253000      3.187139000      0.006764000
H       -2.440835000      6.557877000      1.498797000
H       -0.368266000      5.618188000      0.483378000
H       -4.213167000      2.632033000      1.526214000
H       -4.359195000      5.059834000      2.019991000
H        5.348130000     -2.998875000     -0.243963000
H        3.911536000     -3.909757000     -0.648648000
H        5.144350000     -1.647366000     -2.128117000
H        4.030442000     -2.867669000     -2.688989000
C       -1.125790000      0.075413000      5.681840000
C       -1.617525000      2.185317000      4.376182000
C        4.554750000     -2.362137000      2.934616000
H        2.631468000     -3.214993000      2.356461000
H        4.037750000     -4.063551000      1.688277000
C        5.513689000     -1.485972000      2.147373000
H        3.956084000     -1.714563000      3.597022000
H        5.079712000     -3.081149000      3.582941000
C        4.710694000     -0.612382000      1.223945000
H        6.106103000     -0.839742000      2.818616000
H        6.239164000     -2.091459000      1.575792000
C        5.254156000      0.090406000      0.149181000
C        4.593201000      1.251654000     -0.341743000
O        5.185328000      1.760978000     -1.474928000
H        3.005258000     -0.550951000     -2.859813000
H        1.470476000     -0.127431000     -1.033573000
O        3.618604000      1.819771000      0.149438000
C        4.512806000      2.837279000     -2.110390000
C        3.366555000      2.358302000     -2.964554000
H        5.274956000      3.321984000     -2.736529000
H        4.156824000      3.555126000     -1.357358000
C        2.050176000      2.391216000     -2.492064000
C        3.612059000      1.826833000     -4.236009000
C        2.568528000      1.328262000     -5.014689000
C        1.003032000      1.898249000     -3.269007000
C        1.260155000      1.360624000     -4.530301000
H        0.438465000      0.971160000     -5.136714000
H        2.776512000      0.914587000     -6.004937000
H       -0.019416000      1.929713000     -2.886508000
H        1.859604000      2.784604000     -1.491503000
H        4.637400000      1.798388000     -4.616207000
H       -2.699043000      1.972422000      4.299600000
H       -1.337899000      2.802906000      3.513281000
H       -1.490355000      2.793997000      5.288438000
H       -2.189002000     -0.228133000      5.697766000
H       -0.955467000      0.635907000      6.618182000
H       -0.511608000     -0.836342000      5.708287000
H        6.155569000     -0.252507000     -0.362697000
H        3.896079000     -0.085200000      1.736647000
