# Supplementary material for: Divergent Catalysis: Catalytic Asymmetric [4+2] Cycloaddition of Palladium Enolates
Source: J Am Chem Soc. 2023 May 15;145(20):11301–10. doi: 10.1021/jacs.3c02104 (PMC10388310; doi:10.1021/jacs.3c02104)
Supplement: Supplementary file 2 — ja3c02104_si_002.zip [file ja3c02104_si_002.zip › Comoputed_Structures/TS2.xyz]

112
Coordinates from ORCA-job TS4a_007_HL
  Pd  -0.14985922264877      0.41799444759403      1.03408191965875
  P   -1.30940500921420      1.81638875720333     -0.23714730052728
  O   0.99830679992575     -1.05409510873368      1.98858629456219
  N   -1.30183653311720     -1.11446153317005      0.11697220344911
  C   -1.33062561413075      1.13794289688825     -1.94368126824469
  C   -1.20912839911487      2.00121736287210     -3.03538195601899
  H   -1.08689865268668      3.07187985990441     -2.86310373816188
  C   -1.24220815082421      1.52070699424035     -4.34430461887720
  H   -1.13317173302043      2.21806183084654     -5.17803698102437
  C   -1.41635516593056      0.16135745464450     -4.58065157039089
  H   -1.44215442235652     -0.22537187187314     -5.60155034787223
  C   -1.54747558269490     -0.71222286557330     -3.50558632682659
  H   -1.67104569316296     -1.78184265415439     -3.67509879666916
  C   -1.49603172407936     -0.24415957786924     -2.18775973314862
  C   -0.77893737645034      3.54408018579133     -0.45167084241469
  C   -1.65888387679858      4.62249160366696     -0.31880483673578
  C   0.57240550125258      3.78384408201583     -0.73686141602283
  C   -3.07347653546679      1.91074588411958      0.21330332463108
  C   -5.42963662623732      1.80734156776329     -0.32048570995749
  C   -4.09692980836370      1.76238324924524     -0.72821747779477
  H   -3.85672767260650      1.60143836852497     -1.78155399674398
  C   2.89308442805710     -2.44596275771096      2.06018385492922
  C   4.37584480855470     -2.55826271901459      1.76786402549772
  C   4.87935115634990     -1.91215419628849      0.47066487127796
  C   3.92555838409150     -0.93628051155753     -0.13183870568751
  C   2.72385595962354     -0.64957648974278      0.39443037281741
  C   2.17239424291278     -1.35542876774683      1.54865943004129
  C   2.45379091906106     -3.08842498580864      3.35545182877564
  C   0.90416437376863      1.84305931795634      2.04531656242781
  H   1.43672569249540      2.49691844689991      1.34149246538961
  H   1.63208714433700      1.25397431682411      2.61983901569842
  C   -0.04292797081110      2.59955888023546      2.88378167612650
  H   -0.45401267452422      3.51333934752727      2.43200833024539
  C   -0.49467329222530      2.28076239970527      4.11798223141469
  O   -2.09936208366732     -2.43179878212648     -1.47929305674552
  C   -1.61377105722610     -1.24667158299295     -1.11891150696450
  C   -1.63361927710241     -2.35745242246064      0.81594308864812
  C   -1.91933593032256     -3.30746641621626     -0.35553670838717
  H   -1.06222807103910     -3.95763692540871     -0.58080221715781
  H   -2.83081097685960     -3.90740268352490     -0.24717268224980
  C   -2.77917703174710     -2.18628283911139      1.84487330423644
  H   -0.74078373905282     -2.67500895369069      1.37340600993535
  C   -3.03104981307801     -3.54879636293610      2.49623326884513
  H   -3.79242768274989     -3.45618254270238      3.28615008814416
  H   -3.39617424890452     -4.29690262302825      1.77549686397955
  H   -2.11092989942395     -3.94171242160549      2.95868275862794
  C   -4.05364622671143     -1.67636284209035      1.17291829085751
  H   -3.89283600920235     -0.69305715763306      0.70788955934739
  H   -4.41748633837734     -2.36869223295421      0.39703957373989
  H   -4.85830629489249     -1.56365559347742      1.91587876856031
  C   -2.33436564928897     -1.20606848626102      2.93105851459890
  H   -1.41265855606264     -1.55244271162218      3.42155060582619
  H   -2.13416444256776     -0.20597030188886      2.51621814318412
  H   -3.11784458806817     -1.10149174889868      3.69823279998610
  C   -3.39374627515167      2.11438950776669      1.56214864114126
  C   -4.72592979884701      2.16959669978795      1.96188632340923
  C   -5.74535302239423      2.01060037602304      1.02221558205252
  H   -6.22559882673703      1.68064175144604     -1.05827936027395
  H   -6.79080588295224      2.04192207796635      1.33880533110097
  H   -2.59315492320073      2.21795253354983      2.29961161718453
  H   -4.96838241608342      2.32720062620063      3.01552631771301
  C   -1.18935196338710      5.92736834226576     -0.46995331170714
  C   0.15354538709537      6.16075666432226     -0.76130345624094
  C   1.03410516561983      5.08634103041264     -0.89900764063439
  H   1.26362630824220      2.94254712561212     -0.83221543969658
  H   0.51779556865284      7.18425415897076     -0.87907439119740
  H   2.08826807560020      5.26412943788059     -1.12460288980758
  H   -2.71352268691525      4.44577627700351     -0.09597658778093
  H   -1.88066994382394      6.76647754809643     -0.36107166555796
  H   4.90790618883383     -2.11113602782772      2.62910718593211
  H   4.66270703339748     -3.62406944723935      1.78678272150694
  H   5.83712828970584     -1.39281045283982      0.65414744324042
  H   5.11692709272785     -2.66916453852605     -0.29284049525138
  C   -1.49494616609306      3.14663440219500      4.82361612644332
  C   -0.06346577134974      1.05339556172750      4.86187361193845
  C   1.65649967261450     -4.37341339150415      3.09207121088331
  H   1.85636019629134     -2.37980171045818      3.95025498125685
  H   3.35284879571140     -3.32883202295981      3.94762718215553
  C   2.10913398994047     -4.93729204026331      1.75645090118312
  H   0.58059830461670     -4.13628979332996      3.02351846118273
  H   1.76794506565188     -5.10123398360250      3.91113230407734
  C   1.97980371984173     -3.86889679329056      0.70893734927465
  H   1.48499103623442     -5.79883656278521      1.45838272930112
  H   3.14784756586341     -5.30805030647123      1.80563017841396
  C   2.57598429486107     -3.91886196162302     -0.54556332745025
  C   2.02919667668677     -3.16677367574643     -1.62535593342124
  O   2.79585805658106     -3.25081801593419     -2.76223395688733
  H   4.24293088867369     -0.41951375346124     -1.04353686415193
  H   2.06775918922145      0.08467337126104     -0.08486368885387
  H   1.00565536987463     -3.37007215839050      0.71917573511024
  H   3.49047429045672     -4.48840862243798     -0.72312914374749
  O   0.97810551138747     -2.52662648656213     -1.63555734724175
  C   2.42574422767327     -2.41374855741450     -3.84632333040412
  C   2.97628308410936     -1.02060222905251     -3.68555677718116
  H   1.33098026689662     -2.38449143107377     -3.94334629956661
  H   2.85392524202414     -2.89159115273487     -4.73886031794831
  C   4.33647749227982     -0.77376745677294     -3.90611373381987
  C   2.15656254505010      0.03615813858974     -3.27948535805408
  C   2.68295175594003      1.31526345014332     -3.10473242242238
  C   4.86905711740679      0.50057933367236     -3.71964818227272
  C   4.04097591210425      1.55024741631015     -3.31784373731089
  H   4.45459648178522      2.55188057224253     -3.17490878484190
  H   2.02505200269099      2.13300448448356     -2.80160773729564
  H   5.93357492335014      0.67780472661866     -3.89313674169782
  H   4.98584142402176     -1.59453213497475     -4.22425822117469
  H   1.10007181455049     -0.15455969137202     -3.08829721461941
  H   0.45733905168847      1.32157484088567      5.79813808054388
  H   0.59428904918652      0.40490748683984      4.26828156294895
  H   -0.94233830955112      0.45553484467690      5.15939896025913
  H   -1.76847322780061      4.03043089173442      4.22805749521379
  H   -1.10848455322674      3.49599199186540      5.79765330248708
  H   -2.41921011524855      2.58290114350258      5.04754477172096
