# Supplementary material for: Divergent Catalysis: Catalytic Asymmetric [4+2] Cycloaddition of Palladium Enolates
Source: J Am Chem Soc. 2023 May 15;145(20):11301–10. doi: 10.1021/jacs.3c02104 (PMC10388310; doi:10.1021/jacs.3c02104)
Supplement: Supplementary file 2 — ja3c02104_si_002.zip [file ja3c02104_si_002.zip › Comoputed_Structures/TS1a.xyz]

82
Coordinates from ORCA-job TS10c
  Pd  -2.36240558673810      4.94210312965685     16.21175998379037
  P   -2.16853411188551      5.29532069803438     18.42287282138989
  O   -3.12032131140664      4.73680419152640     14.19479632652048
  N   -4.12524818074200      6.31819885621530     16.45172718381813
  C   -2.26020030611634      7.10668093004435     18.74562445662165
  C   -1.42718979884752      7.68388487274989     19.70960913318773
  H   -0.73521058939183      7.05031027304199     20.26619418553217
  C   -1.46287082640671      9.05012680698719     19.98298418536129
  H   -0.79593108318389      9.46641045427087     20.74178105068718
  C   -2.35004914727865      9.87186746767851     19.29570515941020
  H   -2.38836302058431     10.94390124745076     19.50080868429155
  C   -3.19687370827535      9.31728196096298     18.34230048048495
  H   -3.90058243328081      9.95035606496702     17.80150148903124
  C   -3.16340794069785      7.94666289383240     18.05070129360696
  C   -0.69061708402188      4.78982713687664     19.36576657970297
  C   -0.75656972450519      4.02879362085668     20.53826778814644
  C   0.56580178143732      5.14666692094474     18.85144977574136
  C   -3.55654531021949      4.64358671266067     19.41934628557616
  C   -5.29927045482495      4.85361674102661     21.08793431126588
  C   -4.23657726487746      5.40720982480689     20.37440459390754
  H   -3.94093611641400      6.44210904205674     20.56104619079856
  C   -1.63215630410960      5.37328339915149     12.50336306064991
  C   -1.20236411916737      5.16533818177372     11.06707072046270
  C   -1.20703157293366      3.71075465072579     10.61246740462321
  C   -2.49128560290603      3.00844169976213     11.02825980685995
  H   -2.49192497914054      1.96093365468059     10.68512553933020
  H   -3.35118623895817      3.49868889739473     10.53785470465420
  C   -2.67235101950284      3.07091973707596     12.53953558616503
  H   -3.65546602404744      2.68155803491590     12.84697797315849
  H   -1.92134048802161      2.42307090746977     13.03558034172815
  C   -2.52871261258261      4.46602818944471     13.09844668665397
  C   -1.66742965972232      6.79976817576790     12.97057087395944
  H   -1.74034519094945      6.85034818863977     14.06746736481402
  H   -0.76384859499699      7.34451753209540     12.65255939010220
  H   -2.54055300628198      7.33260797028210     12.55302440816686
  C   -0.59215041889438      3.93345275998077     15.86419765560220
  H   -0.86407619128109      2.95509743820132     15.43471944836984
  H   -0.10592831229729      3.82262130083681     16.84151763321239
  C   0.03040512276791      4.83812776851700     14.94103489652998
  H   0.46791019505652      5.75782372941084     15.34994762033665
  C   0.05860782751531      4.65802940529810     13.56144608770431
  H   0.71048314314704      5.30852561629685     12.97072287414099
  H   -0.02368347308697      3.63610591234860     13.18103006151071
  O   -5.06112409231992      8.32902565911728     16.66481988571311
  C   -4.10563463492920      7.45937000266705     17.03076083401116
  C   -5.30011197927370      6.26435753777139     15.58125034558875
  C   -5.76013486107157      7.72945539011284     15.56428431968323
  H   -5.45952229600630      8.25637475997910     14.64572695852333
  H   -6.83543948258213      7.87446575097506     15.72665937983156
  C   -6.35048427128418      5.24015624294839     16.08183390187237
  H   -4.96265532901185      5.93625021522123     14.58767438263846
  C   -6.81519378796722      5.57523437633078     17.49916636448398
  H   -7.55788754637194      4.83755775526103     17.84063615277060
  H   -5.97613083048832      5.55318939698641     18.20981182293880
  H   -7.28999846243983      6.56807849433471     17.55486054451119
  C   -5.73197695039547      3.84229747320769     16.05648865828095
  H   -6.46956139199397      3.09330066020871     16.38582930436853
  H   -5.38884147207436      3.58161683817611     15.04481067089698
  H   -4.85848831938540      3.78233769280893     16.72140204359592
  C   -7.54071319152925      5.26757935804622     15.11978950925039
  H   -8.05954516937898      6.23909794554468     15.12322491594346
  H   -7.22160243762405      5.05366414758497     14.08704880902340
  H   -8.27792232343088      4.50296527291635     15.41004526259759
  C   -3.94858751413743      3.31713324323536     19.19657550498943
  C   -5.00056723705243      2.76197476354525     19.92014110784935
  C   -5.68236858845326      3.53205234747935     20.86331115874017
  H   -5.83059682083215      5.46114844676528     21.82468227630019
  H   -6.51645038034207      3.10099771752041     21.42260745117906
  H   -3.42766251704812      2.72198579089526     18.44101597427587
  H   -5.29769413781364      1.72635486725339     19.73796322256010
  C   0.41346058771133      3.63952966442984     21.18985615879687
  C   1.65763243666454      4.00861193891690     20.68067075813781
  C   1.73134525058886      4.76589093888911     19.51062199448254
  H   0.62994654642216      5.74033530766260     17.93493026009034
  H   2.57265557566979      3.70401779417833     21.19462609976433
  H   2.70322172768991      5.05587144102148     19.10396716280626
  H   -1.72661343912405      3.74267296414959     20.95061486327771
  H   0.34950848382656      3.04762739303999     22.10633318200241
  H   -0.20095639661129      5.60680333791207     10.91421872865539
  H   -1.87910071162480      5.75283674982259     10.41527143010559
  H   -0.34606494840045      3.17849474039840     11.05203618734544
  H   -1.07185934891973      3.66035258596674      9.51971031450634
