# Supplementary material for: Divergent Catalysis: Catalytic Asymmetric [4+2] Cycloaddition of Palladium Enolates
Source: J Am Chem Soc. 2023 May 15;145(20):11301–10. doi: 10.1021/jacs.3c02104 (PMC10388310; doi:10.1021/jacs.3c02104)
Supplement: Supplementary file 2 — ja3c02104_si_002.zip [file ja3c02104_si_002.zip › Comoputed_Structures/TS1t.xyz]

88
Coordinates from ORCA-job TS11c
  Pd  -3.87057920032168     10.60857150018723     20.62320232489441
  P   -5.17903648552339     10.30709210093270     22.41227219470269
  O   -3.11853147509364     11.19372628993994     18.62920930781964
  N   -5.98136018996391     10.66601785001427     19.60351500997710
  C   -6.54245337994096     11.53525995339239     22.46969598515363
  C   -6.90569803326753     12.11542265858261     23.69220162546413
  H   -6.38192950927372     11.81544735283168     24.60098262755755
  C   -7.92677583182222     13.05727525065577     23.78180078217765
  H   -8.18445644611083     13.48309349535548     24.75460684064187
  C   -8.62010413093173     13.44080445978984     22.63618691795273
  H   -9.42591320911807     14.17586850415206     22.69311178271635
  C   -8.27950752849444     12.87846287287865     21.41250617479013
  H   -8.81439492424721     13.17187502981184     20.50906507749960
  C   -7.24759551381405     11.93331451497966     21.30463850023560
  C   -4.53307642354041     10.32729910831652     24.12164466541239
  C   -4.81696757491281      9.33830568780323     25.06999689571120
  C   -3.67058423019782     11.37852677368855     24.46764965328536
  C   -6.07856638838562      8.71371332328006     22.32764969757343
  C   -8.08128873046529      7.35814964018922     22.46686336574021
  C   -7.45266918005725      8.59976563458589     22.56224659079795
  H   -8.03877671354191      9.48592340252736     22.81647169420846
  C   -0.84720693864224     11.43726396876817     18.06575840934226
  C   0.23755035802402     12.48481807794853     17.85414288819699
  C   0.28789175508171     13.59103547439143     18.89503975905824
  C   -1.08388928404340     14.22857123773515     19.03916164308977
  H   -1.07089690705679     15.03743791995083     19.78733077236306
  H   -1.37619470675128     14.69173033121986     18.08011618203732
  C   -2.09896353764908     13.16876168554106     19.43578670696929
  H   -3.13271399667117     13.54709068950168     19.46233940522478
  H   -1.87789214025877     12.81461515047055     20.46513754984372
  C   -2.08589517961070     11.91378047369900     18.61270985219292
  C   -0.96151716149918     10.52085055177474     16.87031946498831
  H   -0.04594095288527      9.92760399141654     16.72173244120469
  H   -1.81813117015076      9.84171188822905     16.94858571795240
  H   -1.09566207774389     11.13010817228829     15.95954414064473
  C   -1.97303787984167     10.14471093959224     21.54147579312951
  H   -2.20798581011522      9.07943811669784     21.37498062920585
  H   -2.07978478765903     10.44456976281601     22.58983374974386
  C   -0.83879556630960     10.65366652350626     20.88572180519108
  H   -0.32004705373503     11.50254352415793     21.34863224053766
  C   -0.32264591874834     10.18926504097357     19.63066511968928
  C   1.18789748433573     10.22893236783885     19.52572729854665
  C   -0.89085267498998      8.85532883742504     19.19055238685056
  O   -7.80912947164519     11.79575878712263     18.99219466722143
  C   -6.95310099163761     11.41691348161679     19.96247941163731
  C   -6.11140124169772     10.38821864855336     18.17715722197896
  C   -7.31150311935054     11.26137359109912     17.76054635958043
  H   -7.02478713299025     12.10209158919607     17.11220648545721
  H   -8.12782579229184     10.70453746888851     17.28043123487417
  C   -6.25421057644428      8.87324426233813     17.89000198322961
  H   -5.18712468981006     10.72900345946523     17.68559545955971
  C   -7.43602833235098      8.28307537964803     18.65878848920760
  H   -7.54022438770712      7.20969098878529     18.43623769747187
  H   -7.29551957328037      8.38909935073351     19.74432356052731
  H   -8.38800814020184      8.76766345916575     18.38675561882339
  C   -4.96097686855652      8.17054790115817     18.30716767405069
  H   -5.03917939688623      7.08564427068553     18.13291358986597
  H   -4.10360099176124      8.55149247368431     17.73132769754006
  H   -4.74360750992577      8.33527950463901     19.37313321428642
  C   -6.45057534734990      8.68085292534043     16.38435797919484
  H   -7.39230066395830      9.12329157351686     16.02323252115312
  H   -5.62115477516112      9.13302379813327     15.81675466864628
  H   -6.47953078265644      7.60763657280747     16.13916294610341
  C   -5.34235562797133      7.56640842699334     22.00469219462068
  C   -5.96865238493379      6.32550836777244     21.92211613558071
  C   -7.34172178426674      6.22002959883948     22.14827975152436
  H   -9.15700701904834      7.28086578001345     22.64387720316785
  H   -7.83633625571818      5.24843872960123     22.07304270638258
  H   -4.27029744656630      7.65369416773916     21.80693253472498
  H   -5.38384244917354      5.43790327402245     21.66859669218523
  C   -4.25658725526989      9.40706994567819     26.34567336076323
  C   -3.41491580359149     10.46458976425508     26.68779364760531
  C   -3.12502928496512     11.45361871470603     25.74610627532034
  H   -3.43287067991212     12.14469624601382     23.72312479576085
  H   -2.97931516791649     10.51655883072424     27.68873328966143
  H   -2.46140349122648     12.28190013420776     26.00644325052110
  H   -5.48390588932085      8.51185818244840     24.81433389513554
  H   -4.48475478666895      8.62936894812600     27.07894150436205
  H   1.21778497177185     11.99528423086004     17.75544177544183
  H   0.05382907596767     12.94892487738046     16.86538126205200
  H   0.60518385749415     13.18411310586198     19.87022439381016
  H   1.04294201140425     14.34042205086578     18.60702172796591
  H   1.54361398755581     10.06085842760739     18.49767899093583
  H   1.60790018281101      9.41978631256775     20.14703806910264
  H   1.60912563830237     11.17501017183911     19.89398329747007
  H   -0.40187535524411      8.47289113686768     18.28653377779746
  H   -1.97298858919710      8.90787880848652     19.00935548118402
  H   -0.72124142270788      8.11426215010537     19.98978383619568
