# Supplementary material for: Divergent Catalysis: Catalytic Asymmetric [4+2] Cycloaddition of Palladium Enolates
Source: J Am Chem Soc. 2023 May 15;145(20):11301–10. doi: 10.1021/jacs.3c02104 (PMC10388310; doi:10.1021/jacs.3c02104)
Supplement: Supplementary file 2 — ja3c02104_si_002.zip [file ja3c02104_si_002.zip › Comoputed_Structures/TS1c.xyz]

82
Coordinates from ORCA-job TS10a
  Pd  -3.84829804528883     10.46810140413849     20.64744706195280
  P   -5.14484799828183     10.12422201895184     22.42915387311485
  O   -3.09909710859506     11.34762018776051     18.81008282900817
  N   -5.81371338998167     10.76162636182126     19.62725504137449
  C   -6.40078819287840     11.45969620084212     22.54527713946609
  C   -6.72423626530237     12.00783918005279     23.79071963318841
  H   -6.22413913763680     11.63351814999158     24.68550958143332
  C   -7.67819095225115     13.01590282944619     23.91709854577348
  H   -7.90711925779730     13.42143276156497     24.90553885288389
  C   -8.33912982505051     13.49181650945730     22.78883041972344
  H   -9.09234590877078     14.27785319284918     22.87583692031156
  C   -8.03248444998290     12.96071663254802     21.54074418071492
  H   -8.54046809831279     13.32908039606305     20.64915038587905
  C   -7.06462118710326     11.95711971642574     21.39729023196174
  C   -4.46794212037464     10.02847233478805     24.12012438673854
  C   -4.91082693521964      9.10063368578507     25.06952553584680
  C   -3.44854818760135     10.92813783325364     24.45966058498249
  C   -6.17366168440734      8.61766749015638     22.29632179456321
  C   -8.28101320137109      7.42851692456823     22.38703388635906
  C   -7.55418656013145      8.61154916685221     22.52108490915138
  H   -8.06909291684202      9.53435365066228     22.79786791475286
  C   -0.95507708411497     11.06075751846283     17.93444075033985
  C   0.33919303889443     11.71379266613357     17.50441081769088
  C   0.75898833673408     12.90869499497428     18.35218157647428
  C   -0.41626325330400     13.83757191513364     18.61707828252428
  H   -0.79176291691678     14.23742600263117     17.65805866361721
  H   -0.09833069611782     14.70728548191554     19.21514971910328
  C   -1.53671814110300     13.08676888138946     19.32376200209166
  H   -2.44350421635430     13.70402893830042     19.42431480240012
  H   -1.22607659856184     12.83262199041219     20.35689291329435
  C   -1.92365656672470     11.80602100854361     18.62476117247778
  C   -1.41937688060150      9.91819716072533     17.07755147445157
  H   -0.58538340645377      9.24345761165719     16.82592900707349
  H   -2.19701865793672      9.33921348900238     17.59353933368127
  H   -1.84704230851149     10.28219189944077     16.12601200579978
  C   -2.04304016452603      9.93712977320289     21.50749810041768
  H   -2.32121082837402      9.25186655513670     22.32036717430906
  H   -1.56593746488945     10.84658870924801     21.90841189463171
  C   -1.34489855371112      9.33341833602178     20.40645290922432
  H   -1.63736435415145      8.31658321382594     20.11628571088141
  C   -0.34328943681530      9.96263530777120     19.67864367071787
  H   0.16384191293784     10.81618372604362     20.13849674432957
  H   0.28502490857034      9.35498816629564     19.02206451191698
  O   -7.66853114535607     11.87313983828429     19.09398632991990
  C   -6.79140195653201     11.48181450909799     20.03244118507324
  C   -5.99169738788023     10.49777630723467     18.19996400727983
  C   -7.12771726523590     11.46466200435011     17.82905900055416
  H   -6.76368995915261     12.36400147526117     17.30975244067713
  H   -7.94035435492316     11.01617157175274     17.24388749002550
  C   -6.27160385890696      9.00079355597931     17.90948651123919
  H   -5.05423757985676     10.77228852363950     17.69364591134988
  C   -7.52008397349312      8.51976229192002     18.64976741194491
  H   -7.71054126261192      7.45910491236065     18.42394037118549
  H   -7.39769638128809      8.60913603430784     19.73903249650888
  H   -8.41976680643096      9.08375552886497     18.35544872588026
  C   -5.06395651824746      8.17142095270396     18.34655392076706
  H   -5.24572067100440      7.10178551174816     18.15638435268736
  H   -4.15998034741005      8.46931110249051     17.79473664673852
  H   -4.85596681766809      8.29997471483544     19.41902409314475
  C   -6.45675901849574      8.83405763731167     16.39889168094396
  H   -7.34238004677643      9.36972645581938     16.02250103208926
  H   -5.57575662321620      9.20321731572962     15.84958451937676
  H   -6.58797468362161      7.76979148718332     16.14862917073082
  C   -5.52961843641830      7.42434082096649     21.94421518524679
  C   -6.25508827232070      6.24253499712058     21.82267321311915
  C   -7.63399351631301      6.24393409137673     22.03890759139322
  H   -9.36061587305554      7.43429457263458     22.55638039788776
  H   -8.20570826202275      5.31861753684063     21.93305486347899
  H   -4.45225526227059      7.42848200898373     21.75576632690160
  H   -5.74323689604196      5.31732240640188     21.54702233965445
  C   -4.34902933559597      9.08275128614386     26.34546730480654
  C   -3.34568484063135      9.99073501558496     26.68255939015324
  C   -2.89702323120244     10.91500389339256     25.73803238994485
  H   -3.09070744857099     11.64160430395555     23.71203811826634
  H   -2.90691361829429      9.97485396249928     27.68335274317116
  H   -2.10571646581318     11.62317557655821     25.99541682483874
  H   -5.70196839255499      8.39241996511717     24.81293550101531
  H   -4.70034468056324      8.35554593902225     27.08171615761498
  H   1.14408828707411     10.95648121876840     17.49285700541216
  H   0.23115499158467     12.03414977663482     16.44903539635289
  H   1.16383515632901     12.55945159159984     19.31788032624647
  H   1.58039751000288     13.44908933127446     17.85405467974612
