# Supplementary material for: Divergent Catalysis: Catalytic Asymmetric [4+2] Cycloaddition of Palladium Enolates
Source: J Am Chem Soc. 2023 May 15;145(20):11301–10. doi: 10.1021/jacs.3c02104 (PMC10388310; doi:10.1021/jacs.3c02104)
Supplement: Supplementary file 2 — ja3c02104_si_002.zip [file ja3c02104_si_002.zip › Comoputed_Structures/TS1b.xyz]

82
Coordinates from ORCA-job TS10d
  Pd  -2.27299440040196      5.12778508913679     16.27429326609609
  P   -2.11468041930133      5.52477257272859     18.45504494774391
  O   -2.78833489351024      5.49076270032771     14.14804282655841
  N   -4.18960059023098      6.32217893450982     16.50675136613059
  C   -2.41941778886096      7.30017261652919     18.80634578406180
  C   -1.62677470071966      7.97446938957875     19.74098063018870
  H   -0.83686442948187      7.43115763872642     20.26219737586111
  C   -1.82922059925396      9.32243995266256     20.03025426143688
  H   -1.19200614416614      9.81840141273035     20.76636767760658
  C   -2.84596351351349     10.02422488000252     19.38964636240381
  H   -3.01732451131253     11.07994339226217     19.61069008691797
  C   -3.64796389034041      9.37174233829299     18.45974251805176
  H   -4.44566237699828      9.91285120944211     17.95039624238299
  C   -3.44653688939280      8.02009555294742     18.14825439019706
  C   -0.59561023608575      5.15135034516111     19.39440128982020
  C   -0.60455225522322      4.48473815800600     20.62467973925031
  C   0.62920943720019      5.53320604888064     18.82892523032732
  C   -3.42556175450482      4.68864447493824     19.41928542763503
  C   -5.19941278009952      4.66074172138037     21.06683982442813
  C   -4.20335525051985      5.35003144248658     20.37518099364237
  H   -4.03748699576543      6.41029460258753     20.57910338294561
  C   -0.95348836883566      5.29608236609364     12.70511403490902
  C   -0.47070948378565      5.04368419804406     11.29618208263143
  C   -1.30892389569513      4.04239470795399     10.51040120830176
  C   -2.79613170102912      4.31109320452700     10.68310607827320
  H   -3.39285390688615      3.59051837472415     10.10019341055622
  H   -3.03612488114387      5.31261409910478     10.28337080714477
  C   -3.18059233920824      4.25322043068316     12.15511096769878
  H   -4.22741977713502      4.55760373651768     12.31375091528200
  H   -3.10644376834652      3.21236651318908     12.53172769276349
  C   -2.30559956960558      5.10984836484352     13.03670932139085
  C   -0.17497440598441      6.32055357632435     13.48009599570525
  H   -0.42672108249040      6.28464185726961     14.55110843140182
  H   0.91081253484682      6.16807653434849     13.36683313479932
  H   -0.40227710940366      7.34074669426065     13.12188757784634
  C   -0.66886779204071      3.82727695458479     16.16561508780126
  H   -0.79035981478827      3.20077191196839     17.06184120530025
  H   0.26658847207889      4.40517491352720     16.21028551122590
  C   -0.92335535143994      3.17822106112996     14.91541319343255
  H   -1.71349488535218      2.41680230404837     14.89450327031033
  C   -0.29639470849188      3.50271274212554     13.71779028923673
  H   0.68424290364797      3.98621513416282     13.76020243286395
  H   -0.44661602504811      2.83916005677883     12.86270231636765
  O   -5.41192571876783      8.16089425689216     16.80994056933667
  C   -4.33172808475294      7.42912576613484     17.13210737476399
  C   -5.34022934903439      6.13599010853573     15.62384654033659
  C   -6.04660651253145      7.49986320223862     15.70629411267908
  H   -5.88932236570025      8.11355352807378     14.80671719717298
  H   -7.12203339123064      7.44478911422407     15.91900843578100
  C   -6.20111526850213      4.91263695725367     16.02614064941378
  H   -4.94516901838761      5.94930760515510     14.61451910539897
  C   -6.71577008443589      5.04945337818908     17.45898687708120
  H   -7.33987299234205      4.18213186636688     17.72494971575537
  H   -5.88471073830564      5.09439292688696     18.17722781667877
  H   -7.33504883067626      5.95117247346910     17.59211308502428
  C   -5.35561542491198      3.64426449848320     15.89948236823286
  H   -5.94660729306280      2.76063781289321     16.18840783480373
  H   -5.00542253717703      3.50308864014775     14.86568821037606
  H   -4.46604029389138      3.68969500835632     16.54581116005901
  C   -7.37723614457110      4.81249771001651     15.05171628103615
  H   -8.05837133769547      5.67531579789049     15.12296835933094
  H   -7.02480859945929      4.74148004481073     14.00989579249017
  H   -7.97034293973306      3.91028302501936     15.26806414976964
  C   -3.64943248760085      3.32774005647364     19.17325030731950
  C   -4.63647857496725      2.63910416640099     19.87309896913026
  C   -5.41762675208439      3.30670281811438     20.81745393291865
  H   -5.80891694907547      5.18734659869803     21.80533512982845
  H   -6.20039428006366      2.76943132978893     21.35859330259648
  H   -3.04945691448432      2.81003541038179     18.41963195271770
  H   -4.80424186733525      1.57815872981919     19.67239468988906
  C   0.59423995803395      4.21179765214440     21.28283647357528
  C   1.80794344606903      4.60613470884547     20.72170058487520
  C   1.82338631728555      5.27034910366109     19.49404713967144
  H   0.64074382775132      6.04390616110322     17.86194356486557
  H   2.74607569665455      4.39108985229432     21.23936185006576
  H   2.77243895007956      5.57668207142637     19.04740865876165
  H   -1.55197745615057      4.17900968877949     21.07401028566132
  H   0.57759985261235      3.68928018586718     22.24252522745461
  H   0.58434010381903      4.71394019707061     11.32668449911240
  H   -0.45345105176100      6.01093553187817     10.75530061481728
  H   -1.09009269796165      3.01720642158210     10.85631711701611
  H   -1.02669225703132      4.07277138510410      9.44539147526905
