# Supplementary material for: Divergent Catalysis: Catalytic Asymmetric [4+2] Cycloaddition of Palladium Enolates
Source: J Am Chem Soc. 2023 May 15;145(20):11301–10. doi: 10.1021/jacs.3c02104 (PMC10388310; doi:10.1021/jacs.3c02104)
Supplement: Supplementary file 2 — ja3c02104_si_002.zip [file ja3c02104_si_002.zip › Comoputed_Structures/TS1f.xyz]

92
Coordinates from ORCA-job TS12b
  Pd  -0.66164032322847     -0.29642096618082      0.10436974651319
  P   1.41718182929499     -0.06712824816629     -0.69269892288537
  O   -2.82815119402613      0.34056629335062      0.31350607907546
  N   -0.50555887590518      1.96341001497315      0.24556439376093
  C   1.40015930234657      1.21203697681852     -2.01402877447198
  C   2.12486366528463      1.00620251429190     -3.19266524768883
  H   2.69883268941848      0.08648291776858     -3.31475456237203
  C   2.14130926760862      1.95402534897764     -4.21419786368843
  H   2.71838097719197      1.75932768960782     -5.12139864744313
  C   1.43443552101694      3.14346151418733     -4.06924264847353
  H   1.44216817638526      3.89524953446855     -4.86145969120143
  C   0.71472079511413      3.37305061712585     -2.90186841154473
  H   0.15787248610241      4.30177654421617     -2.77532162774028
  C   0.67902301880871      2.42231372948969     -1.87308618292637
  C   2.28319228941210     -1.46543442658840     -1.47529128784431
  C   3.57129697945338     -1.86550918496191     -1.10787195541368
  C   1.57344035058401     -2.21623704870239     -2.42399017537606
  C   2.63112719517304      0.60502871884586      0.49641357475053
  C   4.35579016699206      2.17125597080221      1.15383923477633
  C   3.46684508766863      1.68601117177899      0.19539699865033
  H   3.42295650609750      2.15760133302199     -0.78880000897837
  C   -3.99304368799237     -0.87157093715915     -1.32421536603501
  C   -5.32775862319528     -1.35143624257364     -1.84188783568351
  C   -6.37650486710969     -1.60687273958074     -0.76605367639895
  C   -6.39275843906767     -0.48934872403302      0.26522545929593
  H   -7.16441511744561     -0.67497414439794      1.03012872594519
  H   -6.66278279336015      0.46176173830318     -0.22777705755534
  C   -5.02339076458585     -0.34888212450452      0.91447236083354
  H   -4.98040252625316      0.51971029599136      1.59018512431578
  H   -4.80604307726064     -1.23542452688237      1.54373560025033
  C   -3.89645756208810     -0.21907904229391     -0.08283137231557
  C   -2.96434065649878     -0.58281092458497     -2.37741161868519
  H   -1.95149624891783     -0.51138415422311     -1.94243904818865
  H   -2.95811238529191     -1.36511031609458     -3.15379062351477
  H   -3.16814159925897      0.37947118479182     -2.88141139483391
  C   -0.77040774864439     -2.37750552089359      0.21491035152533
  C   0.19402088014691     -2.70151093099159      1.30027209549560
  H   -0.44741755395764     -2.76616119454441     -0.76092742993160
  C   -2.16976233714036     -2.55901386659131      0.48062978649063
  H   -2.49225035613930     -2.52384102669871      1.52712877878585
  C   -3.14317870436368     -2.73083266863810     -0.48922236362268
  H   -2.83721192225727     -2.99380713202579     -1.50644807934824
  H   -4.12325009590486     -3.10233392896681     -0.18363778228261
  O   -0.52338442001899      4.03000512554738     -0.58767659428126
  C   -0.12478356813621      2.75075871987157     -0.68648470129247
  C   -1.26256063985105      2.73642145022605      1.22794111058798
  C   -1.41555572406158      4.10110580004876      0.53312773383535
  H   -2.43216972495939      4.26884481282610      0.14726083035617
  H   -1.11930265913318      4.96185113138985      1.14671249029519
  C   -0.57366249052041      2.76342894900380      2.61390932069089
  H   -2.23862280569916      2.24263719040894      1.34465859614311
  C   -1.44543033348193      3.58692176399263      3.56469982569761
  H   -1.01609011507235      3.57603340593137      4.57864516701961
  H   -1.52354618953749      4.64084395866299      3.25431040624653
  H   -2.46475867492711      3.17283598980681      3.62568462181749
  C   0.82689183547263      3.36957627045528      2.52165208395699
  H   0.80367057834886      4.41096652848586      2.16236493458107
  H   1.30642499413426      3.37578460668549      3.51273535986949
  H   1.46916520994799      2.78664988859441      1.84561391393422
  C   -0.48245479382976      1.33256102198092      3.14453387246595
  H   -1.48150829924763      0.87598991786274      3.22447252649549
  H   0.12314824629667      0.69773960495559      2.48141106578336
  H   -0.01793902173258      1.32115159203531      4.14327737665680
  C   2.70138476182341      0.01144768015228      1.76297759676125
  C   3.59921873344959      0.49061987616852      2.71310774317433
  C   4.42398204523595      1.57512374675452      2.41259874961003
  H   4.99925553887066      3.02135514789525      0.91389572688666
  H   5.12077166605839      1.95837610394253      3.16228626723587
  H   2.04485543331654     -0.82569716811611      2.00781008955380
  H   3.64475241087064      0.01772253592767      3.69716884906909
  C   4.13914023339825     -3.00548957859841     -1.67600333325359
  C   3.42959255114249     -3.74838448979934     -2.61843428126753
  C   2.14744662520908     -3.34621465050798     -2.99865650757244
  H   0.56287252895071     -1.91038015828088     -2.71092370292169
  H   3.87571280490826     -4.64300956231083     -3.05987358314987
  H   1.58751572757846     -3.92350486332965     -3.73841779636725
  H   4.13088045134500     -1.29024279865639     -0.36730189932882
  H   5.14402799384359     -3.31486950717762     -1.37795981346761
  H   -5.17504178341988     -2.26502060764901     -2.44627046563783
  H   -5.71431650280589     -0.59834207585076     -2.55779036629944
  H   -6.16453762395120     -2.56107680007089     -0.25283932762195
  H   -7.36821738568471     -1.72582633410529     -1.23196108020738
  C   1.37306566215338     -3.41149567366723      1.01995715405453
  C   -0.03658295886592     -2.32057374432891      2.63610193592494
  C   2.29731035742488     -3.70170169847561      2.02209461252955
  H   1.56432848417220     -3.74113013543480     -0.00353047478367
  C   0.88359618450920     -2.61379457412513      3.63788825713139
  H   -0.94385958870715     -1.76588707832250      2.88656048222568
  C   2.06222691911172     -3.30135264628577      3.33697190098319
  H   0.68186595953295     -2.29602391674708      4.66436315167155
  H   3.20933232557201     -4.24949271188631      1.77025928245483
  H   2.78722931675878     -3.52677613441938      4.12290223773242
