# Supplementary material for: Divergent Catalysis: Catalytic Asymmetric [4+2] Cycloaddition of Palladium Enolates
Source: J Am Chem Soc. 2023 May 15;145(20):11301–10. doi: 10.1021/jacs.3c02104 (PMC10388310; doi:10.1021/jacs.3c02104)
Supplement: Supplementary file 2 — ja3c02104_si_002.zip [file ja3c02104_si_002.zip › Comoputed_Structures/TS10.xyz]

112
Coordinates from ORCA-job hydridePd_opt2_constrained_opt2
  Pd  0.56248832555306      0.91428641719026     -1.32499310915690
  P   2.35706810809181      1.33859982243325     -0.02352020519401
  O   -0.55453947000210      0.09933608299704      0.38302889310668
  N   3.08448109709748     -1.00385228034894     -1.55811498926646
  C   2.51868469694582     -0.04774468858331      1.20301010815714
  C   2.34201391942875      0.23736134164875      2.57212450982554
  H   2.23024609291807      1.28188061768576      2.89717312684327
  C   2.28661154210897     -0.78077609760408      3.53441947959686
  H   2.14772903478080     -0.51689163944530      4.59559243943947
  C   2.39650490584262     -2.12346469516732      3.14478746694156
  H   2.34416817378606     -2.93082869113212      3.89297652900188
  C   2.57731919198422     -2.43228698398657      1.79284489005576
  H   2.67185243253946     -3.47848899503981      1.46667702817991
  C   2.64844710050876     -1.41508062421357      0.81633849292430
  C   2.00591938873969      2.79765767593290      1.06079152746562
  C   3.02707735242804      3.58833176840937      1.62702510174461
  C   0.65750514321145      3.11330040197774      1.33056965543347
  C   4.05699570897439      1.73134947085344     -0.59154964598893
  C   5.51809510620429      3.20278593060214     -1.87621281860143
  C   4.23474187367724      2.84616151433727     -1.43552884651922
  H   3.36387737722206      3.44990461261197     -1.73837016302887
  C   -2.03954258485183     -1.78901737953333      0.84465751498281
  C   -1.41703416280360     -3.14037120607471      1.30755807502751
  C   -0.71867639438543     -3.85825055750861      0.12448363492116
  C   -1.16740078373286     -3.16750166467479     -1.18817178814076
  C   -0.61499460796180     -1.74199424837378     -1.14997432330084
  C   -0.96743668321651     -1.06103081340265      0.06068268117957
  C   -2.74688303417489     -1.01714496939790      1.97919935120591
  C   1.28704250726070      1.56469968783466     -3.11982204199260
  H   2.11556552005989      2.30235685304398     -3.11126875273183
  H   1.71375466772727      0.58639988536791     -3.45019922021131
  C   0.13558624875438      1.99187461273772     -3.95226639379265
  H   0.31562642506409      2.71048877107348     -4.77787804834756
  C   -1.12510958644980      1.52255351801524     -3.73724270601330
  O   2.71800252777883     -3.14056766523435     -0.87481119544229
  C   2.83697679646719     -1.80777806130832     -0.58434587688079
  C   3.18049537294890     -1.80144432389054     -2.78222149469462
  C   2.80919392353266     -3.24068003008172     -2.31578601193685
  H   1.82124326227582     -3.57315247114083     -2.70206845311425
  H   3.56760495765653     -4.01469129270898     -2.55389040048848
  C   4.56797796700972     -1.63866108326885     -3.47741197357624
  H   2.41441047990278     -1.43074032371743     -3.50031329213386
  C   4.75673072228391     -0.15660997612262     -3.85072757030978
  H   3.94950930252934      0.18903285335151     -4.53517521321660
  H   4.73541158945181      0.49235510588135     -2.95201429213507
  H   5.73024663606883     -0.00814813602593     -4.36946591284398
  C   4.58476723040383     -2.48525252022885     -4.76388033371315
  H   4.45346050261326     -3.57181865494136     -4.56015696105500
  H   3.77783087007004     -2.16846193241428     -5.46203671652289
  H   5.55573178704643     -2.36240458350508     -5.29320978996317
  C   5.70223325283408     -2.08239397353534     -2.53741714003774
  H   5.62172508376078     -3.15735072659974     -2.25928843628144
  H   6.68999571168617     -1.94166062956396     -3.03009291530815
  H   5.70028254533731     -1.48051582000211     -1.60335390479507
  C   5.18024802854295      0.98882827267457     -0.18303795603760
  C   6.46268649467296      1.34651842488345     -0.62638870523280
  C   6.63486841284223      2.45059089265539     -1.47706414405815
  H   5.64500156995815      4.07514773117577     -2.53816223804149
  H   7.64283298924521      2.72818079643294     -1.82675526574733
  H   5.05063363649211      0.12251809004755      0.48448103575902
  H   7.33566729052178      0.75500300418406     -0.30445838758289
  C   2.70275127818145      4.68121616913042      2.44640471576139
  C   1.35884342698199      4.99013405989399      2.71210631995627
  C   0.33783405969731      4.20162990386218      2.15582314889590
  H   -0.13852086380697      2.49014603225858      0.88917475401347
  H   1.10639610261707      5.85115429127191      3.35310365461898
  H   -0.71908215337836      4.43962727201891      2.35992298502769
  H   4.08425309767866      3.35177791311709      1.42638344393314
  H   3.50847839909089      5.29708832130316      2.87944401690901
  H   -0.70294799153391     -2.93450762094129      2.13470813007027
  H   -2.22502937403930     -3.77270827479113      1.73845406849168
  H   0.38664335465819     -3.78325564727017      0.20267258437646
  H   -0.97908977920320     -4.94094062886026      0.10599091005338
  C   -1.42431358549493      0.75785297116601     -2.48300530288561
  C   -2.28090405516670      1.87153999617110     -4.64344933702367
  C   -4.27249829666335     -1.10787961465899      1.68763645313188
  H   -2.38970141867053      0.03373772885390      2.00619789169911
  H   -2.49432255046096     -1.46626960822663      2.96400842706524
  C   -4.43034734556557     -2.23795994665900      0.65008249020529
  H   -4.62959489766309     -0.15372615671396      1.24020443095493
  H   -4.87728719132334     -1.27844646976751      2.60386832048886
  C   -3.17704291100648     -2.06974414130149     -0.21200253993860
  H   -5.37273040600941     -2.16572751136233      0.06431217865944
  H   -4.42574959920155     -3.23667971654372      1.14457255098246
  C   -2.73797050990212     -3.20366892024726     -1.15246802760425
  C   -3.26765291465296     -3.21641596190966     -2.56648440551316
  O   -3.05080903711337     -2.03889714767718     -3.21023893943736
  H   -0.78413820713865     -3.71957288006132     -2.07281386661515
  H   0.44494397135251     -1.66364475109484     -1.45509604708099
  H   -3.29643448507092     -1.14004757448666     -0.81160216624644
  H   -3.04914911773927     -4.18246211157585     -0.73123816073161
  O   -3.73282570315012     -4.20332743889020     -3.11595242477430
  C   -3.05431670786993     -2.09126460541524     -4.66257540433179
  C   -1.69416902828113     -2.53339120964103     -5.14911328517198
  H   -3.28246792925569     -1.05499820646741     -4.97771741478792
  H   -3.85883475956437     -2.77609203089150     -4.99903347862537
  C   -1.43686695035387     -3.89107451318897     -5.43009592273560
  C   -0.64229222016426     -1.60119047343259     -5.25832606079049
  C   0.63964658986123     -2.01608880706330     -5.64708695908130
  C   -0.15062779592246     -4.30763850786397     -5.80911627231129
  C   0.89115876061874     -3.37167154291602     -5.91859520274988
  H   1.89929578123752     -3.69828130055689     -6.22426672298162
  H   1.44285010742062     -1.26705740558470     -5.74677702008247
  H   0.03748421157142     -5.37194789010514     -6.02707800012159
  H   -2.25448528736139     -4.62458809817094     -5.34205367322043
  H   -0.81528856762655     -0.53693696743548     -5.02787805386295
  H   -2.81465906015955      0.95976474063853     -5.00209742444786
  H   -1.95417029753997      2.44508732977268     -5.53759127489379
  H   -3.04665972251773      2.47853489892429     -4.10466834443577
  H   -0.90579869989183     -0.51699209962356     -2.03279442169044
  H   -2.35851653296366      0.15926155048696     -2.58588489571189
  H   -1.64887676480535      1.47003618526477     -1.64669433376341
