# Supplementary material for: Divergent Catalysis: Catalytic Asymmetric [4+2] Cycloaddition of Palladium Enolates
Source: J Am Chem Soc. 2023 May 15;145(20):11301–10. doi: 10.1021/jacs.3c02104 (PMC10388310; doi:10.1021/jacs.3c02104)
Supplement: Supplementary file 2 — ja3c02104_si_002.zip [file ja3c02104_si_002.zip › Comoputed_Structures/TS1q.xyz]

88
Coordinates from ORCA-job TS11e
  Pd  -2.16090165094082      5.15638642885694     16.28571149884667
  P   -2.11634043477590      5.55153459052370     18.48351818702236
  O   -2.68988006842901      5.35270697915210     14.19671850193316
  N   -4.21579963985747      6.29002549365591     16.57187580408332
  C   -2.45467778257573      7.32632809834536     18.82166766725807
  C   -1.68412725615445      8.01442262011310     19.76691321503243
  H   -0.89999155208609      7.48133558091469     20.30645811685264
  C   -1.89962284956945      9.36144837780762     20.04702119941959
  H   -1.27931131490845      9.86294999705517     20.79383073276738
  C   -2.90804762010717     10.05626280054003     19.38425037372392
  H   -3.08930719160339     11.11201410486169     19.59729715677077
  C   -3.68810053103014      9.39405430803698     18.44424486443967
  H   -4.47969055421579      9.92723580008163     17.91726904041174
  C   -3.47623506860470      8.04018744324809     18.14492760929724
  C   -0.62839381318312      5.21521617743901     19.48819894607412
  C   -0.65879566978411      4.52586522449240     20.70537052224607
  C   0.60601642193820      5.63769309700932     18.97157406766631
  C   -3.44772449080113      4.70475182411000     19.41210890035678
  C   -5.27247710535599      4.66326499142776     21.00437302003615
  C   -4.26371162215735      5.36050217777065     20.33974908144388
  H   -4.11661907807196      6.42375182918004     20.54266300020349
  C   -0.92659096704896      5.32150860360215     12.64472244137576
  C   -0.64981707510973      5.24864450266161     11.15146548184931
  C   -1.42196457946422      4.17753396298484     10.39734038628114
  C   -2.90684176927007      4.28564406057350     10.70892165887376
  H   -3.48612349984216      3.53034614261840     10.15355420814877
  H   -3.26804465819221      5.27088525378934     10.36387203246916
  C   -3.16899181198151      4.15218806239302     12.20476373912350
  H   -4.20010184398148      4.45100543117671     12.45319444751419
  H   -3.08522116881469      3.09552381582122     12.51189364727703
  C   -2.24990065442952      4.99289965240931     13.06778179670014
  C   -0.33629497279387      6.55777606516105     13.27516622049730
  H   -0.56088702180238      6.60876631287454     14.34808194479745
  H   0.75588361440504      6.59985485133552     13.13999725740181
  H   -0.75968307166632      7.45894109032286     12.79707584530705
  C   -0.45154605220292      3.93014627093891     16.12108839197669
  H   -1.00146037842832      2.97546603969166     16.07941010958627
  H   0.06914350038958      4.06713525069512     17.07493989841547
  C   0.30256641247813      4.28325065485784     14.98108576896337
  H   1.10524815367976      5.01571704193974     15.12894124349360
  C   0.12316904286769      3.80864676897525     13.65484551733593
  C   1.39293411351974      3.77134851543793     12.83030139100691
  C   -0.68580666259490      2.53927235101654     13.51870379487130
  O   -5.36547365393375      8.20039609881576     16.69703572442029
  C   -4.33724631147785      7.43917462581421     17.11873801409580
  C   -5.30948338663291      6.10917638289896     15.62369458218706
  C   -6.01500063524244      7.47934703386005     15.64271307720801
  H   -5.87968232924061      8.04340221879180     14.70835993392792
  H   -7.08732432937213      7.43123847058139     15.87687601746152
  C   -6.19619330077633      4.89171008168876     15.98011172595978
  H   -4.85813014360777      5.90926520404970     14.63984278049516
  C   -6.76920876435787      5.02744713858248     17.39067158327940
  H   -7.41425510926364      4.16673001917351     17.62676129615406
  H   -5.96658678894506      5.06113118829900     18.14150060566735
  H   -7.38234883845793      5.93644155077635     17.50293486358780
  C   -5.34485674125195      3.62361877164089     15.88970541877936
  H   -5.94363112057799      2.73941470299446     16.16044839626527
  H   -4.95746070069922      3.47941699533680     14.86963588628938
  H   -4.48097814516169      3.67801551130221     16.56821292170448
  C   -7.32802473573051      4.79836255101634     14.95463843566257
  H   -8.00804796816614      5.66397292721257     14.99891161125807
  H   -6.92958638418757      4.73018665459910     13.92911672134817
  H   -7.93348736015774      3.89753729549177     15.14067784845281
  C   -3.64906358879536      3.34030575033408     19.16748479258869
  C   -4.64867224432399      2.64267785620583     19.84072546212798
  C   -5.46684446861404      3.30508878526846     20.75673733815991
  H   -5.91068574787947      5.18670346081883     21.72062727187546
  H   -6.25941703076478      2.76116176975751     21.27655229759955
  H   -3.01992180291801      2.82698867330101     18.43470416993950
  H   -4.79727718545927      1.57869744036468     19.64064925460379
  C   0.52452187223885      4.27298742426847     21.39903567786196
  C   1.74583812880549      4.70901762956341     20.88701387524697
  C   1.78431600940907      5.39546900528764     19.67215826761245
  H   0.63688561336219      6.16533164927239     18.01321918006345
  H   2.67140641465455      4.50933799135924     21.43269044332814
  H   2.73892776189064      5.73471939456423     19.26248799455444
  H   -1.61221157263033      4.18795628765912     21.11765146901914
  H   0.48968662458255      3.73363904582716     22.34895693717830
  H   0.43089120837392      5.15982954371485     10.96331926741195
  H   -0.92631363081147      6.23374874274654     10.72591401676198
  H   -1.05339965640137      3.17331640193217     10.66551863050983
  H   -1.24850265956666      4.28879794962877      9.31445409147473
  H   -0.88187721612923      2.28098482847123     12.47019452841920
  H   -1.64818436308113      2.59242700722032     14.04519563583453
  H   -0.11795213354587      1.70267203335108     13.96218372027904
  H   1.21108560868551      3.47722404028442     11.78715176885336
  H   2.08045405364191      3.02252068354764     13.25873886967967
  H   1.91812697507553      4.73840253642404     12.83589886565527
