# Supplementary material for: Divergent Catalysis: Catalytic Asymmetric [4+2] Cycloaddition of Palladium Enolates
Source: J Am Chem Soc. 2023 May 15;145(20):11301–10. doi: 10.1021/jacs.3c02104 (PMC10388310; doi:10.1021/jacs.3c02104)
Supplement: Supplementary file 2 — ja3c02104_si_002.zip [file ja3c02104_si_002.zip › Comoputed_Structures/S13a.xyz]

82
Coordinates from ORCA-job 10_1
  Pd  0.34469876007126     -1.10276484318513     -0.24017815141971
  P   -1.61210043994405     -0.13141854450024      0.15471420582499
  O   2.22040778350701     -1.95708998184753     -0.44579025908667
  N   1.18355789577736      0.84700811562986     -0.00648100958624
  C   -1.41117882498686      0.96655989433231      1.61623805993161
  C   -2.44927609982094      1.07991896001763      2.54399621084332
  H   -3.36734350602753      0.50946260231956      2.39387028508699
  C   -2.33753252051381      1.90754403989062      3.66104780988696
  H   -3.16478456752781      1.96895933867650      4.37198465354351
  C   -1.17975054590679      2.65110730182900      3.86064960873692
  H   -1.08065821263938      3.30186600756758      4.73204411165152
  C   -0.14191259389974      2.56597538089295      2.93784875951217
  H   0.76740928203414      3.15087257905329      3.07930851138279
  C   -0.23748193923527      1.72822768646077      1.82002298144116
  C   -3.07971370495193     -1.12790156844365      0.56130679853775
  C   -2.95697339763959     -2.09393163567377      1.57035580182392
  C   -4.29363593198072     -0.98610600439835     -0.11612172533681
  C   -2.16482230986599      1.00134803619705     -1.16195801242155
  C   -2.52244203864434      1.34695460961610     -3.52910166195166
  C   -2.13289834026537      0.52165439303628     -2.47783449416536
  H   -1.79493842574562     -0.50122726896249     -2.67482314276475
  C   4.44278193896703     -1.40276252284202      0.11602802639054
  C   5.51013255288093     -1.12993865848858      1.14392519043147
  C   5.08675574633571     -1.43711203903529      2.57386953484896
  C   3.67360603030607     -0.93790044273747      2.82968173759237
  H   3.63380455760962      0.15266482608081      2.64868489775385
  H   3.38148375733889     -1.09236605497889      3.88162470031981
  C   2.69844893454740     -1.63933619631314      1.89862401821749
  H   1.70104380807172     -1.16623843498268      1.94418753226075
  H   2.53920954192351     -2.68471210616958      2.22500433284724
  C   3.14457821794196     -1.65460324364100      0.45088483443509
  C   4.89201277472671     -1.39971584408552     -1.31189221722758
  H   5.43654501298109     -0.46983139848317     -1.56525779202783
  H   5.59279515829293     -2.22887175041247     -1.52581572884062
  H   4.03712571082476     -1.50180552000890     -1.99457167833852
  C   -0.38771580791636     -2.97665906244030     -0.57848130343344
  H   -1.37733812013796     -3.16385560564856     -0.14033385313836
  H   0.37757372009427     -3.61683340170686     -0.11651720702630
  C   -0.39203564155458     -3.06821208473356     -2.04691587223556
  H   0.59670468771955     -3.08736320140360     -2.52496063450188
  C   -1.48261699865266     -3.09810404958075     -2.83547190747846
  O   1.76146824791662      2.73457989226208      1.01051207868904
  C   0.90521244723678      1.71669542023600      0.89311883990829
  C   2.36443742266903      1.30541225651038     -0.74955663543475
  C   2.87787538628452      2.43283484126587      0.15571723298168
  H   3.71183404387930      2.10668499490865      0.79607891856120
  H   3.16011568787745      3.35416748598245     -0.36751824820073
  C   2.03781285942670      1.71629008086547     -2.20690673358264
  H   3.08750806102805      0.47845597028568     -0.77504672728170
  C   1.01576447194058      2.85268571267509     -2.24536792125841
  H   0.06652332087108      2.55517051656813     -1.77620634019195
  H   1.38360098262747      3.75779870443081     -1.73629465815274
  H   0.79469867927869      3.13004898046502     -3.28755565214605
  C   1.49574622020753      0.50619064949187     -2.96850813766796
  H   1.29776295023003      0.77668495892279     -4.01762428576930
  H   2.21228907189171     -0.32823335068739     -2.95363838899360
  H   0.55533963427790      0.14088036010999     -2.53086971621341
  C   3.34405403532811      2.16033314264071     -2.87186834105782
  H   4.10072658285749      1.36079084411979     -2.83138622521510
  H   3.16361740954632      2.40044939212500     -3.93105803210410
  H   3.77175967001010      3.06016595679124     -2.40219990115495
  C   -2.58793766130950      2.30975398864352     -0.90825728120958
  C   -2.96724966713993      3.13531793382079     -1.96624604586244
  C   -2.93451609095528      2.65594166848245     -3.27516624093792
  H   -2.49395378648134      0.96806673707604     -4.55354607260394
  H   -3.22963322873358      3.30617489318922     -4.10239186868167
  H   -2.61471507090373      2.69194081218845      0.11468984279977
  H   -3.28840371194273      4.16018761676874     -1.76501161854742
  C   -4.04307790069551     -2.89487413505746      1.90707323333054
  C   -5.25426667878628     -2.75215905823300      1.22642575832384
  C   -5.37662280979166     -1.80128911124503      0.21556282389031
  H   -4.39753690715534     -0.23784657519311     -0.90483449698539
  H   -6.10381697116786     -3.38923668812738      1.48418946560288
  H   -6.32213548798905     -1.68801997418706     -0.32016460511689
  H   -2.00290609629810     -2.21680009209654      2.09160086078326
  H   -3.94137965955527     -3.64289294374947      2.69690209203820
  H   6.42003823034528     -1.70872549560574      0.89440536558820
  H   5.82932725791108     -0.06799161479448      1.07310352982204
  H   5.11059971469352     -2.52936835137920      2.73802511093384
  H   5.80058226841973     -0.99640233485938      3.28950216918449
  H   -1.39988355278780     -3.13568608697488     -3.92532614769957
  H   -2.49251527915678     -3.09538030553296     -2.40935295268747
