# Supplementary material for: Divergent Catalysis: Catalytic Asymmetric [4+2] Cycloaddition of Palladium Enolates
Source: J Am Chem Soc. 2023 May 15;145(20):11301–10. doi: 10.1021/jacs.3c02104 (PMC10388310; doi:10.1021/jacs.3c02104)
Supplement: Supplementary file 2 — ja3c02104_si_002.zip [file ja3c02104_si_002.zip › Comoputed_Structures/TS5.xyz]

112
Coordinates from ORCA-job TS104a_final_conf_opt_TS_073
  Pd  0.94675768394583      0.37245793642829     -1.76033625406290
  P   1.38343993523597      1.43407485944634      0.19047833399386
  O   -0.05809488204467     -3.36528128544649     -0.51302597036847
  N   2.11824058594802     -1.21999937429371     -0.93343785388263
  C   1.05663882202604      0.26517504646891      1.56023012964316
  C   0.46696610422973      0.71627835612155      2.74357313356841
  H   0.22682055820044      1.77621511497868      2.84975013823805
  C   0.18016132517967     -0.16135066857751      3.78690590265714
  H   -0.29522311602863      0.21333264896248      4.69557918097294
  C   0.48790465834943     -1.51144368443847      3.66021602115543
  H   0.25024549768137     -2.21026634697594      4.46449193704585
  C   1.09322244820647     -1.97414401476413      2.49688661339019
  H   1.33722922951392     -3.03050433621537      2.38523114572503
  C   1.38436485144076     -1.10410026143441      1.43932830020781
  C   0.55291193598696      2.97801453527902      0.68459566358993
  C   1.20537732658492      3.98840850976440      1.40117559150321
  C   -0.78304198588546      3.15298053868350      0.30168316476435
  C   3.16150316571653      1.81179096233866      0.37766624910329
  C   5.26842269740427      1.70523935031474      1.56518278654186
  C   3.90633632827753      1.41262658055221      1.49203364052534
  H   3.42562537027431      0.86452217340707      2.30554861072793
  C   -2.35405102418514     -3.91145361133893      0.06380229347848
  C   -3.47483921702173     -3.91011591548011     -0.99133338589337
  C   -4.01017089475349     -2.48379802703818     -1.21069505756797
  C   -3.21652878507129     -1.51570031225011     -0.32138056435748
  C   -1.74175160010001     -1.66867130758717     -0.63825041759082
  C   -1.23899631451237     -2.98083073792259     -0.40316714171324
  C   -1.95552471616511     -5.31652230348078      0.49366261085767
  C   -0.20977433568274      1.52796023379341     -3.00062924801643
  H   -1.24993546799624      1.55489896459638     -2.65307397607236
  H   0.20255445672931      2.51892120051438     -3.22041807960151
  C   0.22550071797317      0.42515790571809     -3.80854041274403
  H   1.12522276939343      0.55457039734650     -4.42125990131584
  C   -0.42294435404890     -0.82770338540820     -3.90799042657754
  O   2.64869682437345     -2.85711744597989      0.47047038890713
  C   2.04069937142963     -1.69128631750245      0.25909180363212
  C   2.89280263233512     -2.16158347673580     -1.74599750533904
  C   3.00250183381762     -3.37821785869895     -0.81466797224673
  H   2.27251009558418     -4.15862648617450     -1.06694729611161
  H   4.00824864372157     -3.80943396893707     -0.73898973852855
  C   4.24323218830161     -1.57646093140136     -2.23285793749556
  H   2.29764321442038     -2.41754349428056     -2.63542942903951
  C   5.12565402897426     -1.18455178777232     -1.04766971997471
  H   6.08106556099996     -0.76975096695454     -1.40452576076089
  H   4.63859195578916     -0.41650982695889     -0.43045360942374
  H   5.36088216338188     -2.04593087516656     -0.40326480208399
  C   3.98585011652035     -0.34582403943731     -3.10191965800382
  H   3.36867822865716     -0.59794717763487     -3.97849518856460
  H   3.46402548731827      0.44202664760756     -2.53756205050676
  H   4.93891503504970      0.06944549696479     -3.46584729384743
  C   4.94282966667628     -2.63907919837006     -3.08373464785928
  H   5.19846347832463     -3.53836350522089     -2.50196730985962
  H   4.31065018510799     -2.95136637478989     -3.93092884013018
  H   5.88208078041729     -2.23799542760806     -3.49534253507501
  C   3.79401176737361      2.51260922367082     -0.65779187235538
  C   5.15131400116840      2.81033523121880     -0.57821827498676
  C   5.89229832861323      2.40274248770719      0.53243719570127
  H   5.84444771247711      1.38217493095616      2.43578861025368
  H   6.96014169679769      2.62758728047236      0.59024055384142
  H   3.21712328751103      2.81715319744959     -1.53580012094050
  H   5.63636812002697      3.35475096043083     -1.39207135729066
  C   0.52481069192115      5.15923759318007      1.73207428906220
  C   -0.80610212833516      5.32665381335895      1.35085306662777
  C   -1.46040412994673      4.32249540582545      0.63691978592122
  H   -1.28756528653007      2.36785330248459     -0.26863382193568
  H   -1.33886008719754      6.24532402206240      1.60871443208546
  H   -2.50242973564558      4.45188249129086      0.33863486935131
  H   2.24884567505185      3.86105831346501      1.69917665183107
  H   1.03963651258503      5.94567444626159      2.28955493727923
  H   -3.07061886395078     -4.33434233670558     -1.92462511701306
  H   -4.27928748498233     -4.59272982351606     -0.67280964332242
  H   -3.91233307295355     -2.18365562780923     -2.26278987597292
  H   -5.08311958555733     -2.42213024851219     -0.96391786640519
  C   -1.72612872713141     -1.10689198995281     -3.39725361775966
  C   0.30300597242857     -1.94634978758008     -4.59537521914370
  C   -2.96170103920548     -5.71445982854600      1.59980676442057
  H   -0.92852461574280     -5.28257028029574      0.88751617072474
  H   -1.94695324086257     -6.02383490691627     -0.34997706995005
  C   -3.70132788207317     -4.42093918354976      2.00721229876506
  H   -2.43721903010807     -6.15980446948120      2.45889132185263
  H   -3.67302224878979     -6.47710594395012      1.24755693393914
  C   -2.87295093335939     -3.29811119661779      1.39125423791229
  H   -3.80731397302034     -4.31104729114498      3.09721043933340
  H   -4.72088844577869     -4.40537384402393      1.58700747230598
  C   -3.52942006973321     -1.93883417314079      1.13777253495419
  C   -3.19026700385489     -0.91689917884690      2.18959126151972
  O   -3.45435903083412      0.32679412617439      1.77293387927595
  H   -3.55484358818984     -0.48425886408158     -0.49391231982171
  H   -1.05706083849127     -0.82181238874235     -0.48870245645056
  H   -1.98727719354327     -3.13944942561010      2.02928766343517
  H   -4.63017644399169     -2.03116596345478      1.22704038689145
  O   -2.79580411426125     -1.15850749504046      3.30602124999769
  C   -3.32010438506782      1.38466228561737      2.70256142645866
  C   -3.98981099886018      2.61554567423436      2.16417114931403
  H   -2.24898983880190      1.57664845240436      2.88057875648418
  H   -3.75962791446710      1.08754110821022      3.66872660549569
  C   -4.58573640448369      2.64701647196499      0.90142920855083
  C   -4.00151322150936      3.77317270388423      2.95064475038685
  C   -4.59156231399268      4.94314335103014      2.48141739529952
  C   -5.17676878751353      3.82088479421435      0.43050206870852
  C   -5.18016699080848      4.97242558613816      1.21546639331192
  H   -5.64266367967662      5.89040428935609      0.84463316445247
  H   -4.59215165907222      5.83942026609299      3.10684425565139
  H   -5.63693977919105      3.83265153565432     -0.56080079665079
  H   -4.58023708454173      1.74814391789744      0.28324767121435
  H   -3.53704377586577      3.75815288307081      3.94090321693197
  H   -0.19624857999414     -2.19245023593690     -5.54782800684475
  H   0.27714548699356     -2.86020464835213     -3.98095720075053
  H   1.35081771627262     -1.69460800374909     -4.80938685152637
  H   -1.65630339294809     -1.46482780771505     -2.17167934028945
  H   -2.20972322296485     -1.97629650055916     -3.86029679995123
  H   -2.40071741139384     -0.24440142895849     -3.31597909579521
