# Supplementary material for: Divergent Catalysis: Catalytic Asymmetric [4+2] Cycloaddition of Palladium Enolates
Source: J Am Chem Soc. 2023 May 15;145(20):11301–10. doi: 10.1021/jacs.3c02104 (PMC10388310; doi:10.1021/jacs.3c02104)
Supplement: Supplementary file 2 — ja3c02104_si_002.zip [file ja3c02104_si_002.zip › Comoputed_Structures/TS4.xyz]

112
Coordinates from ORCA-job TS102b_final_conf_opt_TS_06
  Pd  -0.04556240057503     -0.27149188006943     -0.49358087387721
  P   -1.45873241141224     -0.96692416874997      1.18367038241460
  O   -0.36722815177034      1.87779332312006     -0.30101966915261
  N   -3.03185317326873      0.57544944847717     -0.53349856013447
  C   -2.15304974994551      0.36109873175781      2.25112777508304
  C   -1.91191501049769      0.35541309198968      3.63054651225449
  H   -1.40852046764979     -0.49719509961875      4.08743020852056
  C   -2.28476172491038      1.42700910151051      4.43827806474841
  H   -2.08509904932857      1.38700958299987      5.51184033490450
  C   -2.89771691937680      2.54504085933683      3.87722192254922
  H   -3.18372233381554      3.39338148689345      4.50319753403716
  C   -3.14321183091104      2.57529914294350      2.50931234469622
  H   -3.61788477698377      3.44374244632119      2.05005680988698
  C   -2.78918590097633      1.49446609271775      1.69400540368029
  C   -0.51821920049661     -2.00161013259796      2.38533709695485
  C   0.87541421176303     -1.87896539621146      2.42599031766221
  C   -1.14356361665608     -2.90903754046375      3.25130496014098
  C   -2.85219781070742     -2.09258760035023      0.81912552135925
  C   -5.19015275988324     -2.71253383229699      0.88658557628146
  C   -4.16613212229551     -1.82328163848128      1.20966972098573
  H   -4.39371329383695     -0.90837245772181      1.76100426851565
  C   1.52292317105504      2.64498635904365      1.02958434912880
  C   1.58701791069299      4.17779029783259      1.22831325183951
  C   2.18292292774377      4.86022051244647     -0.01788648868113
  C   2.69084691214219      3.77230804478774     -0.97661591572746
  C   1.49227244499299      2.92814476293474     -1.38978957283999
  C   0.77682331418829      2.42050588494376     -0.26762645379566
  C   1.02385291042226      1.90852793608548      2.26303258008603
  C   1.32733464250646     -0.21338319454699     -2.80319062749294
  C   1.52459815587256     -1.14167250203123     -1.75141068237677
  C   0.57630757474239     -2.08694491436874     -1.27920824536480
  O   -3.36286158760135      2.77769822273961     -0.25305494690917
  C   -3.06440028324844      1.56723119017369      0.26084845991743
  C   -3.27610084836626      1.07404273666057     -1.87514613267782
  C   -3.50219831295077      2.58958363554071     -1.66479174199993
  H   -2.74725393761416      3.20752218559821     -2.17000228714143
  H   -4.50392289931656      2.93613002399132     -1.96019449177237
  C   -4.41198415879997      0.30834317658136     -2.58996183181853
  H   -2.35844543660523      0.91164828992260     -2.46697521053384
  C   -5.70937370085666      0.39002564816463     -1.78620846774226
  H   -5.57318421621748     -0.04545240770544     -0.78494225650854
  H   -6.05729079555507      1.42838660890570     -1.66479014104004
  H   -6.51127018971845     -0.16834955791415     -2.29431217114909
  C   -3.99155091219311     -1.15607518440879     -2.72456049342092
  H   -4.76926230525309     -1.73676966717106     -3.24534396520047
  H   -3.05846446297217     -1.24556428681662     -3.30359339423205
  H   -3.82223287971449     -1.60936999517821     -1.73870219582973
  C   -4.60821176360166      0.91016574585299     -3.98232675451201
  H   -4.93865891507554      1.96019704473813     -3.93703069585625
  H   -3.67270757614618      0.87354831035043     -4.56423441195256
  H   -5.37375042522160      0.34856869826715     -4.54055421220035
  C   -2.57366966823657     -3.26925393935433      0.11505762471887
  C   -3.59691370462569     -4.15989674462919     -0.20205665373461
  C   -4.90964917714905     -3.88058396277514      0.17815800573477
  H   -6.21604180103808     -2.48919549110285      1.19029597865291
  H   -5.71436835832382     -4.57479030309088     -0.07625070217062
  H   -1.54773244168318     -3.48994523773562     -0.18924388630880
  H   -3.36772596815368     -5.07444809321156     -0.75468253816202
  C   1.62957232645181     -2.62679149034017      3.32949296630049
  C   0.99746271939848     -3.51998954094962      4.19352851294456
  C   -0.39010291563475     -3.66338285175953      4.14857977319253
  H   -2.22972989346895     -3.02851801090298      3.22363585042307
  H   1.58673201657227     -4.11173574713147      4.89860653321192
  H   -0.88988302334915     -4.36854166083672      4.81754430520786
  H   1.36837104264193     -1.19823665720564      1.72545010781032
  H   2.71652707585589     -2.51426930327544      3.35323494115880
  H   0.57172518995171      4.54558777669028      1.44279440542211
  H   2.18779620217332      4.39531645789308      2.12623320171664
  H   1.42411310261742      5.46563169532737     -0.53654808023203
  H   3.00437760405888      5.54280077825553      0.25733559152908
  C   2.26738581350906      1.67256010094371      3.14681245338215
  H   0.59184982908294      0.95050782728650      1.94049148182993
  H   0.21768608524565      2.44923172774022      2.78008716626873
  C   3.49691579610714      1.99331073690871      2.26972204976091
  H   2.29087415464616      0.63217796778313      3.50656879137495
  H   2.25233972539511      2.30644443262597      4.04634611791877
  C   2.95017074734066      2.08665005256593      0.84801486130727
  H   4.29592800073043      1.24157354392200      2.35506297219186
  H   3.94260503275202      2.95878305234767      2.56124781726126
  C   3.71163844673215      2.92698404908599     -0.18216327063733
  C   4.66359926344769      2.14742418184314     -1.05563560791563
  O   5.03275538015031      1.00483760920149     -0.47046837260168
  H   3.18258268208791      4.21821577456536     -1.85237828899132
  H   2.83165841689043      1.06183443342282      0.45680868381467
  H   4.37730303804620      3.63445997162984      0.34921223062780
  O   5.08174210138795      2.51401930846348     -2.12849249736728
  C   5.86856042878246      0.07821756916403     -1.16226007284206
  C   5.23499895338787     -1.28246877747548     -1.08674806968660
  H   6.85041169998165      0.09179698666672     -0.66218891243352
  H   6.00542553211060      0.40407796484576     -2.20231608399108
  C   4.76936074868657     -1.77733584857423      0.13850090836310
  C   5.07867465645197     -2.05989869834915     -2.23633644510534
  C   4.47264296584724     -3.31488155799521     -2.16567163471926
  C   4.15607925690741     -3.02553289831570      0.20853056529419
  C   4.00795143950386     -3.79852230181491     -0.94463276048758
  H   3.52241027954633     -4.77592336628339     -0.89026639695159
  H   4.35128804013851     -3.91067246075167     -3.07353517707176
  H   3.78627997914673     -3.39757216606298      1.16706268958176
  H   4.87785154818412     -1.17003974240158      1.04088839561380
  H   5.42260427796834     -1.67315970518633     -3.19951668161008
  C   0.12834898685302     -0.26904417287308     -3.70752481149513
  H   0.42958901941639     -0.64524674451654     -4.70007280473720
  H   -0.67337027062718     -0.91468881886590     -3.32738153397704
  H   -0.28758932148868      0.73879611304967     -3.86176670421728
  C   2.27908565774568      0.81109477541294     -3.02031151878336
  H   2.24099351032295      1.33706390088063     -3.98073201961421
  H   1.91165035798870      1.82598286987892     -2.15885610402898
  H   3.29411964139200      0.61589322220472     -2.66341200396997
  H   0.92872069783444     -2.83713727387566     -0.56382408621853
  H   -0.22335080762264     -2.44428782166573     -1.93921680775359
  H   2.49403340975193     -1.09313213014117     -1.24479449953641
  H   0.87210860638290      3.32383147191754     -2.20437045897009
