# Supplementary material for: Divergent Catalysis: Catalytic Asymmetric [4+2] Cycloaddition of Palladium Enolates
Source: J Am Chem Soc. 2023 May 15;145(20):11301–10. doi: 10.1021/jacs.3c02104 (PMC10388310; doi:10.1021/jacs.3c02104)
Supplement: Supplementary file 2 — ja3c02104_si_002.zip [file ja3c02104_si_002.zip › Comoputed_Structures/TS1p.xyz]

88
Coordinates from ORCA-job TS11d
  Pd  -3.69104544609802     10.18246662481562     20.61580630923872
  P   -5.04309045805915     10.10231686981527     22.43674550124354
  O   -2.99782191048247     10.63240487308285     18.50384158312613
  N   -5.70756634371568     10.67149219738029     19.59123077102452
  C   -6.19620829528891     11.55435206209043     22.46245354908248
  C   -6.52081259636704     12.15432869735914     23.68550101630091
  H   -6.09396614206588     11.75870548891212     24.60690850393310
  C   -7.38615186225721     13.24336024181644     23.76785129879169
  H   -7.60933366842332     13.67944115381602     24.74456688225665
  C   -7.96437718892208     13.76049497788331     22.61397228260954
  H   -8.64363694262338     14.61426621027101     22.66333005212799
  C   -7.67581609667115     13.17036855143468     21.38942902029053
  H   -8.13079662309894     13.55400802498397     20.47608242392026
  C   -6.80167488229887     12.07844974392569     21.29483496342929
  C   -4.46486118330065     10.09154865059045     24.17335046399277
  C   -4.80566141937700      9.09130692785844     25.08792801558994
  C   -3.59951192069107     11.11984403255459     24.57680308890115
  C   -6.21377300159441      8.69309966702219     22.38767856758323
  C   -8.42365860399261      7.71361583662723     22.54557511359132
  C   -7.58626589220801      8.82611258231899     22.62391732985959
  H   -8.00885412057194      9.80419274731427     22.86413519908516
  C   -0.89423221831346     11.49190974065055     17.93544888670958
  C   -0.07932539178481     12.73145192091804     17.63341078796179
  C   -0.46031612949943     13.94444276495586     18.46865725781056
  C   -1.96377108624085     14.16979324096303     18.42894292609234
  H   -2.24495550105740     15.05854163247935     19.01710899145938
  H   -2.27578761825408     14.37149308042051     17.38857200003507
  C   -2.69039493306664     12.94054081089772     18.95216278647704
  H   -3.78263333416152     13.01442676327546     18.83104357176395
  H   -2.51893728293709     12.82689376284836     20.04539062598901
  C   -2.23576166293994     11.63363248570371     18.36211155445524
  C   -0.55025461105689     10.31183323115184     17.06658403451688
  H   0.51656168401928     10.04717370917764     17.15404613841547
  H   -1.15384818116002      9.43303893179146     17.32868555808722
  H   -0.73765167389261     10.54831924831783     16.00419752927710
  C   -1.78877854937619      9.49452639699325     21.23119436177019
  C   -1.64972991855643      8.29152393560771     20.31378434565792
  C   -1.73702526788808      9.08526551695414     22.68858225327952
  C   -1.01250791129808     10.65966728919978     20.91047897629504
  H   -1.02657046815322     11.46101113726376     21.66012368810476
  C   -0.19296992599841     10.83365310042563     19.78600338672815
  H   0.55673015154337     11.62748290007004     19.85378722765580
  H   0.16367562636889      9.92508351692956     19.29520507916830
  O   -7.44106765618666     11.94539643862388     19.00262380901887
  C   -6.59200172859765     11.51670850878670     19.95391012781846
  C   -5.93537293628635     10.34052863568659     18.18579399467034
  C   -6.99118965573838     11.37646641324906     17.76517933422762
  H   -6.56993203395409     12.18775151786863     17.15230745475831
  H   -7.86405420816580     10.95632340622546     17.24874793981058
  C   -6.33327035485513      8.85677677271307     17.99126773522646
  H   -4.98593655147578     10.49954455358012     17.65564844534556
  C   -7.60513705124773      8.52022708412633     18.76933249121596
  H   -7.87253134104838      7.46174826445483     18.62552073016045
  H   -7.46796363995798      8.68441150351289     19.84800389513262
  H   -8.46543593612470      9.12246578302761     18.43539284798197
  C   -5.18253480681311      7.97282219338359     18.47380955999937
  H   -5.43273939053422      6.90869093563664     18.33786702819294
  H   -4.25837991505714      8.18815666949574     17.91676454368191
  H   -4.97305801770168      8.14301893629356     19.54076095758282
  C   -6.54777740987217      8.60993596129589     16.49609086989502
  H   -7.38341935493565      9.20136508474260     16.08948571473733
  H   -5.64195487196367      8.85797184360378     15.91969259076647
  H   -6.78067761298566      7.54874142238310     16.31665433968029
  C   -5.69271526266760      7.42892296548513     22.08147496575464
  C   -6.52754746962176      6.31638710880073     22.01859418571128
  C   -7.89725055226580      6.45822378154063     22.24450857058692
  H   -9.49602271039756      7.83028970988061     22.72094068379740
  H   -8.55591117569752      5.58846802981351     22.18185671737422
  H   -4.62288031221810      7.32237887425593     21.88095307801429
  H   -6.10785986555508      5.33634556735059     21.77871157319275
  C   -4.28750236742405      9.11708966093306     26.38381810715787
  C   -3.43723354237745     10.14683479625863     26.78046227820614
  C   -3.09856807351442     11.15402045799608     25.87352804384513
  H   -3.31902336449697     11.90088644155893     23.86311363010773
  H   -3.03551265812818     10.16631040791754     27.79655194770852
  H   -2.43065478705492     11.96394574799610     26.17689548129652
  H   -5.48099996253568      8.28609427112072     24.79102944530753
  H   -4.55751460177412      8.32683590408845     27.08884239028520
  H   0.99203973261249     12.49493959079483     17.76528256085635
  H   -0.19011095249892     12.97772994532738     16.55882293661435
  H   -0.14792157874838     13.78738692427927     19.51640466204208
  H   0.08160125401298     14.83490128822602     18.11058857649990
  H   -1.79992146100970      9.94664581187431     23.36512751080278
  H   -0.77192352979270      8.58231143441342     22.88767442481173
  H   -2.53781341513177      8.38008534023136     22.95983806890322
  H   -1.81843014806690      8.55253382109431     19.26058594232770
  H   -2.36296500124614      7.49996222789096     20.59190280936908
  H   -0.63485491908619      7.85774668330770     20.40083309582401
