# Supplementary material for: Divergent Catalysis: Catalytic Asymmetric [4+2] Cycloaddition of Palladium Enolates
Source: J Am Chem Soc. 2023 May 15;145(20):11301–10. doi: 10.1021/jacs.3c02104 (PMC10388310; doi:10.1021/jacs.3c02104)
Supplement: Supplementary file 2 — ja3c02104_si_002.zip [file ja3c02104_si_002.zip › Comoputed_Structures/TS11.xyz]

112
Coordinates from ORCA-job TS112d_1_conf_opt_TS_15
  Pd  1.40278090606820      0.55854734794971     -1.87710867399038
  P   1.32592531547713      1.69275774150274      0.24754033169419
  O   -2.52702537774483      2.49730453668330     -2.08901250560057
  N   1.91005430284162     -1.12411403445977     -0.62699966455064
  C   0.50292519477901      0.65142814062995      1.52577546758440
  C   -0.17433229714439      1.26186458850556      2.59778145196830
  H   -0.23779449712129      2.36041177797735      2.62922230717017
  C   -0.76711994939459      0.50565442412345      3.61802588884084
  H   -1.28909242073068      1.01686268243603      4.44286600048903
  C   -0.69940867302240     -0.89882984815443      3.57515615709452
  H   -1.16592198887277     -1.51070516071732      4.36375848450873
  C   -0.05303855340528     -1.52888480362771      2.51295791239466
  H   -0.01415422205525     -2.62578759107981      2.47304777708827
  C   0.55892012458857     -0.77776812610934      1.47129029516673
  C   0.72740633842962      3.39706452966649      0.57147765062038
  C   -0.42513795331195      3.83780285785012     -0.11288007091555
  C   1.37028127996281      4.25246947087270      1.49226162804757
  C   3.06845704819923      1.74418714860892      0.86103313013954
  C   4.84522621721333      1.12307785279350      2.41415968756041
  C   3.49284393252287      1.08771049455857      2.03167534680530
  H   2.76434219931446      0.54430517323737      2.65404924157958
  C   -4.46194542727431      1.56209438313884     -0.87302450626834
  C   -4.73718974065741      1.99629669306969      0.59066598132924
  C   -3.83289317034469      1.20126145460943      1.56711108192026
  C   -2.99932482575744      0.18352450787566      0.75156941588818
  C   -2.21009421101830      0.92507964108857     -0.28661250267314
  C   -2.95809489506958      1.74022336352227     -1.14750347062992
  C   -5.43445890122057      2.19552622985567     -1.87257314460537
  C   -0.38985028641007     -0.55522787013677     -3.23108499769414
  C   -0.38041458678682      0.82853283178258     -3.31000482181923
  C   0.82573988314445      1.59166514598360     -3.63180117064057
  O   1.24376754682687     -2.88843109626266      0.59909908924912
  C   1.24723454589395     -1.53699667691026      0.43035368552702
  C   2.61856102748749     -2.28982400534709     -1.19854578963520
  C   1.81075450996151     -3.45464450403817     -0.59973498799042
  H   0.97199437452066     -3.77089409772077     -1.26166547754402
  H   2.40324829397432     -4.34171601590734     -0.30458400651137
  C   4.14506244676170     -2.30609219362961     -0.84652917863031
  H   2.52301708359879     -2.26156203325203     -2.30440872071082
  C   4.78496024896437     -3.50729683497697     -1.57001673212676
  H   5.87913006994813     -3.53499064530833     -1.37193360614811
  H   4.36607459579917     -4.48140661434497     -1.23181725114610
  H   4.64358090039597     -3.43717547174174     -2.67238504183559
  C   4.36758319368065     -2.42593187361283      0.67291362097851
  H   5.45641682454202     -2.40195847684383      0.89931315807145
  H   3.89971551484625     -1.57657805502841      1.21543109693184
  H   3.96262901172584     -3.37400589182118      1.08970153787141
  C   4.81264070722545     -1.01261396186165     -1.34633300973967
  H   4.41436452194296     -0.12034895217092     -0.82093887480050
  H   5.90931532324883     -1.05623567225783     -1.16210853614346
  H   4.65641015897527     -0.87177695454662     -2.43949781775060
  C   4.01674328729676      2.44801035122243      0.08778429581059
  C   5.36053107871186      2.49928501526486      0.48092689373743
  C   5.78084435966070      1.82814778669104      1.64301908311727
  H   5.16599054184264      0.59730159214284      3.32884142377653
  H   6.84008816913578      1.85792693562213      1.94722903859260
  H   3.69373325433702      2.95740427272584     -0.83623185262633
  H   6.08885515104208      3.05914301811604     -0.12870075536560
  C   -0.93191362961771      5.12283247535350      0.13914027235159
  C   -0.29524136740247      5.97217571908274      1.05824961221253
  C   0.85880083039631      5.53703832070517      1.73211886065112
  H   2.27155885996629      3.91234648814701      2.02753836227447
  H   -0.69610286718602      6.98165150892384      1.24997480198265
  H   1.36463855522595      6.20077201886003      2.45302488291992
  H   -0.95104889511536      3.19775893850504     -0.84647960731720
  H   -1.83553851077020      5.45183195059850     -0.39964723682039
  H   -4.54741116445297      3.08906380230214      0.66888030638322
  H   -5.81380850264628      1.84968877341032      0.83570281620193
  H   -3.12853005587774      1.87599361976801      2.09834538142240
  H   -4.43755227722763      0.67645212401597      2.34311044312276
  C   0.73622437718348      3.09319459383135     -3.70601981318337
  C   2.05654979209449      0.89437390647786     -3.96273377000469
  C   -6.68711056915156      1.26672547423344     -1.89814471152252
  H   -4.93817205761585      2.23473720836242     -2.86569240833480
  H   -5.68384748645832      3.24469226121736     -1.60401876189170
  C   -6.29203199297830     -0.03422418904928     -1.14012840321871
  H   -6.98694835209570      1.04212212446443     -2.94465323697363
  H   -7.56787201227400      1.74897068748251     -1.42136033640422
  C   -4.76150654391966      0.03482160216127     -1.03634872386906
  H   -6.64186934313165     -0.95534332788860     -1.65570462708580
  H   -6.74370895171467     -0.04965914366087     -0.12206670712696
  C   -4.05625065358671     -0.78224814051052      0.05871572011394
  C   -3.30953004914692     -1.99132226604234     -0.43196859305621
  O   -3.11173336400260     -2.87685503925217      0.59500363272080
  H   -2.35183857342341     -0.40657115825764      1.42921444702733
  H   -1.13474995420346      0.75281170530936     -0.42880407035409
  H   -4.32751818481133     -0.26215110310675     -2.01690039647551
  H   -4.76447385354064     -1.12078007243842      0.84656868723771
  O   -2.83335019441416     -2.17157405498989     -1.54246826678336
  C   -2.23032648106523     -3.97065120401321      0.34381616045854
  C   -1.76800993123477     -4.56808490758141      1.65169933674861
  H   -1.36318876327271     -3.61177617212041     -0.25484749998643
  H   -2.75776619830897     -4.73014594543775     -0.28040655293422
  C   -2.36281161110224     -4.22653189098111      2.88015020890327
  C   -0.69814921246577     -5.48501432628059      1.64403610613769
  C   -0.22787462950923     -6.04760866696184      2.83885888400365
  C   -1.89048788705607     -4.78787652826656      4.07811746315281
  C   -0.82178608933035     -5.69744989918459      4.06340754351507
  H   -0.45074417071402     -6.13494570355970      5.00481435280181
  H   0.61369751410367     -6.75964537824285      2.81582600289458
  H   -2.36488220314861     -4.50990264065797      5.03417405404283
  H   -3.19119326816118     -3.50268129185713      2.89013368227202
  H   -0.21950626762749     -5.75408451870429      0.68648805399400
  H   2.02880008580107     -0.10277465640672     -4.43814465974299
  H   2.91064856752569      1.51763434356104     -4.28120594577134
  H   2.89372293336731      0.89808852960748     -2.31289197187478
  H   -0.05172531598253      3.47622662909874     -3.02513707897452
  H   0.45859082010705      3.39664091869019     -4.74324244495177
  H   1.70751191587695      3.57375432114645     -3.46124926486827
  H   -1.24917225927175      1.42909264026823     -2.93672942719639
  H   0.34899211148453     -1.18611378424156     -3.75941742346143
  H   -1.24810017566221     -1.06881120412907     -2.76006912882430
