# Supplementary material for: Divergent Catalysis: Catalytic Asymmetric [4+2] Cycloaddition of Palladium Enolates
Source: J Am Chem Soc. 2023 May 15;145(20):11301–10. doi: 10.1021/jacs.3c02104 (PMC10388310; doi:10.1021/jacs.3c02104)
Supplement: Supplementary file 2 — ja3c02104_si_002.zip [file ja3c02104_si_002.zip › Comoputed_Structures/TS1g.xyz]

92
Coordinates from ORCA-job TS12c
  Pd  -0.67067172479187      0.29467600117733     -0.30160067828870
  P   1.26704929298209      0.00268596417801      0.79947833878417
  O   -2.76273152322432     -0.11898401970382     -0.86815688013212
  N   -0.55108834333713     -1.93544088729216     -0.47769314508512
  C   1.03113716798772     -1.33108371846707      2.04815761146671
  C   1.59982361646819     -1.19656423913294      3.31904804985607
  H   2.18168971668694     -0.30357894903250      3.55156363401301
  C   1.44887405873298     -2.17907386532879      4.29602443906096
  H   1.90593258026359     -2.03743867491791      5.27828242766638
  C   0.72734744423092     -3.33434673846475      4.01317521365036
  H   0.60320941770447     -4.11245550818854      4.76940795821519
  C   0.16367462784244     -3.49565521569353      2.75232268771832
  H   -0.40071444926821     -4.39810461515459      2.51604354105992
  C   0.29808759602710     -2.50920070689369      1.76621195733281
  C   2.63680812521314     -0.63825439942128     -0.22404761174462
  C   3.38899043686863     -1.76603450383794      0.12155109591620
  C   2.91405280786099      0.03559251041290     -1.42019345157564
  C   2.02368695675237      1.34376728935649      1.77266062711897
  C   1.67727568574164      3.15957361882452      3.34185822729572
  C   1.18535438907538      2.06699567469762      2.63408535799720
  H   0.13869592818448      1.76913512972622      2.74758046585509
  C   -4.59124378271894      1.23467793617775     -0.34277377785204
  C   -5.70965988851909      1.55426895215572      0.62106594714717
  C   -5.38402523317124      1.26449484477916      2.08008913218588
  C   -4.75812494165459     -0.11356596272369      2.22967333794454
  H   -5.47065947844399     -0.87890574483482      1.87273748300243
  H   -4.55824667668739     -0.34233512664865      3.28924415660718
  C   -3.47343746416852     -0.19702352282414      1.41789370626703
  H   -3.06443017599275     -1.22002889486328      1.40035902027712
  H   -2.68863629848566      0.42900190049990      1.88713446927012
  C   -3.62890762813004      0.26545599022085     -0.01467337890993
  C   -4.91933518510239      1.45282164139127     -1.79233159111402
  H   -5.35200350774209      2.45284460142623     -1.96035019304145
  H   -4.02490045768520      1.34256483767704     -2.41931978246185
  H   -5.66577355394613      0.71434265720942     -2.13575148811638
  C   -0.77072207874758      2.39568644337245     -0.33932610728868
  C   0.38653044291233      2.75168407221906     -1.20763288673332
  H   -0.60930274564673      2.68631412989494      0.70900172523090
  C   -2.07132403031268      2.75296643162324     -0.84379628522530
  H   -2.15785196843784      2.93032825205191     -1.92134848440082
  C   -3.21791988532149      2.88002466872643     -0.07886011024422
  H   -3.12333063208028      2.85741230115422      1.01256787640219
  H   -4.04015485376735      3.49108796223129     -0.45830819715108
  O   -0.78134202223317     -4.02107690263711      0.26841981922216
  C   -0.34465553440049     -2.76724108337928      0.47011536802866
  C   -1.18707794827017     -2.63697670933465     -1.58837046269411
  C   -1.48400742123523     -4.02087837875938     -0.98356143188879
  H   -2.55272694194245     -4.17339097883523     -0.77261401047922
  H   -1.11235810047876     -4.86506065140783     -1.57896016007422
  C   -0.30726027641287     -2.63279858221723     -2.86270474354802
  H   -2.11960316247488     -2.10077443134653     -1.82076815082955
  C   -1.05405716825905     -3.39038961635182     -3.96277150301431
  H   -1.20925295970439     -4.45107690950211     -3.70896260535682
  H   -2.04014491730486     -2.93810370676751     -4.15579288800013
  H   -0.47960279491257     -3.35925898143666     -4.90161371525649
  C   1.04828005947587     -3.28655155739653     -2.59605939941229
  H   1.66421858623695     -3.27677148744247     -3.50864587048170
  H   1.60380546149211     -2.74727989943249     -1.81494374122219
  H   0.94633912638162     -4.33802762573340     -2.28222344701727
  C   -0.10276180961579     -1.18535535744109     -3.31187796321371
  H   -1.06789300645182     -0.69533617151023     -3.51596349902804
  H   0.41528758608553     -0.59485878919321     -2.54103052802128
  H   0.50231924545409     -1.14810389661379     -4.23158396875637
  C   3.35888275529766      1.73274038460039      1.62917345080786
  C   3.84656097976080      2.83442244337783      2.33149235419452
  C   3.00871647909969      3.55066990203321      3.18519116252292
  H   1.01629931638676      3.71576204808430      4.01103091400371
  H   3.39281993363393      4.41595090338393      3.73108500265790
  H   4.01918361445668      1.18025413334023      0.95734006744642
  H   4.89008882070913      3.13502555802669      2.20899888653052
  C   4.40023280192087     -2.21794491319501     -0.72599423504451
  C   4.67474963358830     -1.54170065927540     -1.91424805603422
  C   3.93353373338131     -0.41015379492864     -2.25660246001930
  H   2.32501676082182      0.91094817232740     -1.70009136765577
  H   5.46740248589766     -1.89883943433460     -2.57649072650059
  H   4.14096189756597      0.12626820094495     -3.18583792563642
  H   3.18383207296522     -2.30081647523382      1.05176201509135
  H   4.97787525778320     -3.10488630621877     -0.45408464132412
  H   -6.00223421605235      2.61306398389450      0.49773738010721
  H   -6.60580592691456      0.97394668849617      0.32366271279217
  H   -4.67916223339911      2.02271505700143      2.46414503805539
  H   -6.29637515306639      1.35089173422042      2.69233092488759
  C   0.39511712201410      2.44320566461242     -2.58149827272262
  C   1.49982250507574      3.43144116783417     -0.68726846160976
  C   2.58632402448024      3.76393027010985     -1.49516365645689
  H   1.50766449702854      3.70826350431412      0.36907222870078
  C   2.58456644172737      3.43845031829901     -2.85102261540642
  C   1.47612944641787      2.78071370580658     -3.39043499363195
  H   1.45651570740928      2.52154486552326     -4.45244053401753
  H   -0.45702047634687      1.91372307638789     -3.01452555928259
  H   3.44027071284391      4.28914570670191     -1.05889350684240
  H   3.43555121993174      3.69985729284434     -3.48481666254596
