# Supplementary material for: Divergent Catalysis: Catalytic Asymmetric [4+2] Cycloaddition of Palladium Enolates
Source: J Am Chem Soc. 2023 May 15;145(20):11301–10. doi: 10.1021/jacs.3c02104 (PMC10388310; doi:10.1021/jacs.3c02104)
Supplement: Supplementary file 2 — ja3c02104_si_002.zip [file ja3c02104_si_002.zip › Comoputed_Structures/TS1e.xyz]

92
Coordinates from ORCA-job TS12a
  Pd  0.70100882711439      0.30539133402280      0.26880245312480
  P   -1.43188143822494     -0.13605798324566     -0.40912619710038
  O   2.85061720988549      0.10182408539260      0.50468946369542
  N   0.86197608474182     -1.92960315544349      0.04526603400070
  C   -1.30995274711760     -1.17356533436272     -1.93776252700604
  C   -2.18129316309067     -0.94524901583685     -3.00937604222434
  H   -2.93441092840061     -0.16120026088807     -2.93024174537825
  C   -2.12477226116246     -1.70019136205325     -4.17934601375304
  H   -2.82356060194927     -1.48528251504145     -4.99141432188740
  C   -1.19099949547319     -2.72382667854065     -4.30255384246517
  H   -1.13538734175559     -3.32225972695166     -5.21440071235013
  C   -0.32862404137483     -2.98552214226988     -3.24490622218464
  H   0.40197180837916     -3.79125330136028     -3.32070239518900
  C   -0.37039278150307     -2.22611012491478     -2.06721982341903
  C   -2.65083648997300      1.12358442848370     -0.91405516145352
  C   -3.93085378161349      1.21537820396898     -0.36086256816013
  C   -2.25911794777270      2.05094554924946     -1.89030401793792
  C   -2.39225570412951     -1.23035775397329      0.70352404212121
  C   -3.15436313846485     -1.70165157386308      2.95633976515154
  C   -2.44371489812508     -0.90299886684297      2.06394787594263
  H   -1.92201187482039     -0.01292978555898      2.42071008033308
  C   3.88208847073423      1.40213464178613     -1.16471047175346
  C   5.19064272407513      2.02513223805640     -1.60998210325435
  C   5.97750434646987      2.70559510223248     -0.49731526340714
  C   6.07630309969409      1.80824042119677      0.72713729899883
  H   6.65357508919121      2.29911068049536      1.52743585965013
  H   6.62842425379966      0.88900141741053      0.46209573775676
  C   4.68895454172235      1.43163747824395      1.23109188579556
  H   4.73872736332748      0.68051936896044      2.03462178620174
  H   4.19849983999205      2.32029567253976      1.67932360847489
  C   3.78158467233827      0.89649349044064      0.15086481303925
  C   3.10828767991487      0.70527304436673     -2.24697552220523
  H   2.07152543723971      0.50890252217481     -1.92795937638144
  H   3.08142136773857      1.31251984723310     -3.16579600816077
  H   3.56682299294379     -0.26686881833683     -2.50028126627254
  C   0.78554621880126      2.37371788962521      0.59936572686685
  H   1.53624976934405      2.33342165480992      1.40808311426832
  C   -0.51278951882837      2.85983473446237      1.13531317774048
  C   1.33683144000469      2.85262463262974     -0.63313923426684
  H   0.66597717680852      2.95218258531971     -1.49388540119522
  C   2.69842809693822      3.09177850486095     -0.81965294772495
  H   3.00448342134815      3.55964872773024     -1.76046431582845
  H   3.27594906471163      3.42442260912648      0.04693590011170
  O   1.23017147325736     -3.75464779822955     -1.17845151678472
  C   0.57909322780535     -2.59255128590386     -1.00990378782143
  C   1.83388293845791     -2.68836481216342      0.82873386116517
  C   2.17355993167707     -3.86576156598726     -0.10361019945751
  H   3.18452251883380     -3.79412712588685     -0.53065400636301
  H   2.04819011539943     -4.85619047735764      0.35370761750024
  C   1.29319003012147     -3.06906982140849      2.22743694636453
  H   2.71002604939810     -2.03977309072294      0.97584205042083
  C   0.00661679127860     -3.88580962308132      2.11407224468371
  H   -0.78310700772856     -3.31108850106970      1.60966227807269
  H   0.16175423246320     -4.82295488214370      1.55566997872279
  H   -0.36425703548192     -4.15790630763183      3.11441420255262
  C   1.02558155245884     -1.78458876504313      3.01485504456556
  H   0.63043197685110     -2.02245530693355      4.01517166316632
  H   1.94831145100395     -1.19700294915444      3.13864734118202
  H   0.29169949836153     -1.14622593150105      2.49978083602903
  C   2.37071903659338     -3.87596308520568      2.95561328790823
  H   3.31517284555888     -3.31151798300790      3.01686137916764
  H   2.04612349584061     -4.10172634539827      3.98336537165735
  H   2.57993515878428     -4.83755791564518      2.46047684495241
  C   -3.06296900496191     -2.37207463666759      0.25064191446253
  C   -3.76307760627572     -3.17804542715553      1.14768781035691
  C   -3.81014371971101     -2.84556406230037      2.50100070328836
  H   -3.18626962489707     -1.43414766247080      4.01538784519051
  H   -4.35775848636585     -3.47994707374232      3.20240448162131
  H   -3.03803991347059     -2.64009307127251     -0.80780259781045
  H   -4.27588788876476     -4.07217686025542      0.78442517745185
  C   -4.80896541232850      2.21162563250756     -0.78674769284626
  C   -4.42282914196482      3.11286347616031     -1.77676314956277
  C   -3.14510564489333      3.02746883815748     -2.33188472308281
  H   -1.25315139984544      1.99437451808184     -2.31576282477217
  H   -5.11714394895523      3.88602746254968     -2.11525307595719
  H   -2.83279309929278      3.73582469818477     -3.10321632925596
  H   -4.24980862510915      0.50311273643390      0.40290313947401
  H   -5.80619444377166      2.27621651567464     -0.34429862337424
  H   4.99973771436978      2.73714821579066     -2.43257246144925
  H   5.81444990054558      1.22597403175333     -2.05691411759139
  H   5.48648259908706      3.65274315722549     -0.21540940656423
  H   6.98134118443540      2.97739078769952     -0.86236344193135
  C   -1.29291795674434      3.81957532734575      0.47647695613544
  C   -0.96208834064109      2.40092893672540      2.38643415701758
  C   -2.49708983547119      4.26505536862076      1.01983626574516
  H   -0.93860659330841      4.23714338638906     -0.46731122993928
  C   -2.15922534247247      2.84826752236360      2.93545678019553
  H   -0.34839206033349      1.67603511951323      2.93048021482139
  C   -2.94207856253532      3.77787518206330      2.24679687733817
  H   -2.48427517261652      2.47263617761088      3.90965831260038
  H   -3.09096812257263      5.00581628893207      0.47838101087544
  H   -3.88527257554799      4.12913652222164      2.67275146756381
