# Supplementary material for: Divergent Catalysis: Catalytic Asymmetric [4+2] Cycloaddition of Palladium Enolates
Source: J Am Chem Soc. 2023 May 15;145(20):11301–10. doi: 10.1021/jacs.3c02104 (PMC10388310; doi:10.1021/jacs.3c02104)
Supplement: Supplementary file 2 — ja3c02104_si_002.zip [file ja3c02104_si_002.zip › Comoputed_Structures/TS13.xyz]

112
Coordinates from ORCA-job outer_final_conf_opt_TS_031
  Pd  0.48325831229259      0.74058425639834     -1.11474038578608
  P   -1.53140164564842      1.23532210559291     -0.22873570920520
  N   1.29850029457597      1.40386088384081      0.77823157774041
  C   -1.59587438000428      0.54996778758072      1.47061939895625
  C   -2.76724996801648     -0.04840803177085      1.93729027695786
  H   -3.63026852345731     -0.11829447639410      1.27323971727637
  C   -2.85427297768301     -0.55810847942337      3.23228667477183
  H   -3.78173152296229     -1.02842308029518      3.56849579232801
  C   -1.76691697481818     -0.45283505032381      4.09258406911454
  H   -1.82608997267122     -0.83806593692211      5.11270964376843
  C   -0.59465704024872      0.14942408613449      3.64704855311274
  H   0.26175978493220      0.23681479449173      4.31598668531225
  C   -0.48306041979440      0.63691022894553      2.33853502013549
  C   -3.10067399060107      0.70548152070237     -0.98817331660296
  C   -4.24349254065864      1.51402469592461     -1.00441964336654
  C   -3.14092091394411     -0.56378898209697     -1.57911726772150
  C   -1.76981903309787      3.02535597859003      0.05044373614493
  C   -2.28657664454040      4.94157700728904      1.43618949943281
  C   -2.14734616515922      3.56184567115673      1.28569659002522
  H   -2.32916250345072      2.90350018691073      2.13816088162874
  C   0.22018506577873      0.16606680269375     -3.03937705671991
  H   -0.19112274222571      0.98082387536870     -3.64817603099527
  H   -0.34346151464962     -0.76787778884711     -3.14398251926126
  C   1.65281007341221      0.10578540492237     -2.90164571692218
  H   2.24101442394907      0.98479505675080     -3.18921262075346
  C   2.38779795435147     -1.08558750245198     -2.69241205977697
  O   1.60614723175358      1.56823758324684      2.97459560434493
  C   0.81657131570930      1.22068509529134      1.95408462106087
  C   2.59967351209635      2.07434367196289      0.91465796481542
  C   2.88434824338452      1.91719132586213      2.41160941734557
  H   3.59043788817536      1.09549545073555      2.60291035905260
  H   3.23595600173340      2.82545147781655      2.91502565987816
  C   2.59264896197532      3.53328536571704      0.39305119428941
  H   3.36121355107804      1.51473864085306      0.34955673902333
  C   1.58319609906845      4.39054033586277      1.15639726119315
  H   0.56223933443949      3.99712870994780      1.05082367403806
  H   1.82047454815394      4.44890318697003      2.23040192349932
  H   1.58310664165437      5.41962324445490      0.76508692656857
  C   2.25354938608827      3.53991576232059     -1.09725259468388
  H   2.96410931597000      2.91926618912383     -1.66509466653917
  H   1.23965256255045      3.15010814744715     -1.28535399495831
  H   2.30060092195370      4.56564158975357     -1.49613721315235
  C   4.00535796651597      4.09714313166349      0.57152658647844
  H   4.05641164686407      5.11948750495148      0.16567627153762
  H   4.30305394699624      4.14912694832254      1.63022925890089
  H   4.74828759941612      3.47813122910210      0.04539513150596
  C   -1.54439141349871      3.88422085418345     -1.03366665742338
  C   -1.69532816786348      5.25952212210225     -0.88342421658370
  C   -2.06058248943216      5.79102630444583      0.35461986373902
  H   -2.57316052521675      5.35341536887221      2.40694652990275
  H   -2.16642076934701      6.87183024621280      0.47622204978359
  H   -1.23892163027049      3.46844774480471     -1.99803036792322
  H   -1.51628846886852      5.92171745497569     -1.73390834393628
  C   -5.41414004790441      1.05318424592297     -1.60532154895542
  C   -5.45224362223825     -0.21471541050180     -2.18454603416571
  C   -4.31587377181904     -1.02296631200068     -2.16705866070869
  H   -2.25418176202270     -1.20096308217518     -1.55858887320157
  H   -6.37238262412425     -0.57611019266291     -2.65007696165506
  H   -4.34501485868547     -2.02127152170361     -2.60827243854151
  H   -4.22034331029605      2.50619806608475     -0.54780360969242
  H   -6.30219423526660      1.69006284952672     -1.61872771290397
  C   1.66433537609653     -2.39833084605172     -2.60167012770241
  C   3.81875183085691     -1.09705507638573     -2.65196693686033
  H   4.25865395053730     -2.00721538230248     -3.08329888575644
  H   4.30235053505282     -0.18301294112725     -3.02192063401908
  H   4.27301373072890     -1.21063340542734     -1.49572671273000
  H   0.82581007767480     -2.37008787330680     -1.89025920339111
  H   2.34299134729964     -3.21187439781476     -2.31254343920411
  H   1.23313271439841     -2.64980094898232     -3.58667051892961
  H   3.31708873975915     -3.48702962156884      1.57299689393593
  H   1.76712493503269     -1.15452185311375      2.79731453698202
  C   3.19611864644924     -2.41559145547375      1.80547612658235
  C   1.81218585220428     -2.19458745260978      2.43329942852199
  H   1.68092897160478     -2.84775449283582      3.31022084125181
  H   3.96206525778613     -2.16905107213706      2.55958473991027
  H   2.68799800899817     -1.89048845175779     -0.21547054336344
  C   3.41876318463270     -1.57351536733371      0.55090082524963
  H   3.17851037903567     -0.52498447070630      0.77543799050744
  C   0.70345924573743     -2.41067745006438      1.46449241678242
  H   5.64855866390672     -3.48058660222711      0.64208895351974
  H   0.64766043060242     -1.73501567000786      0.60038254367796
  H   -0.23796459285325     -4.09303695287736      2.37644440055561
  C   -0.21005818370218     -3.39009638603542      1.53967764990768
  C   4.79693519306142     -1.61413122502971     -0.03540573802565
  C   5.39641120093673     -2.97440712006560     -0.31268321564741
  H   4.64367798762696     -3.62368008367385     -0.79591695925426
  O   5.33433991833858      0.57600853598394      0.72003358664902
  C   5.68393212724619     -0.53376694617945      0.23947757288168
  C   -1.20249509666834     -3.58004730087671      0.47330398009247
  H   7.18476182532648     -3.88412942025082     -1.14712761088857
  C   6.65287873660261     -2.91920800607956     -1.17637529826339
  O   -1.24782444115633     -2.97639580526506     -0.57703020557562
  O   -2.07629363045874     -4.55242150781417      0.78973783368131
  H   6.38619481164792     -2.76561738772978     -2.23987760955969
  C   7.11229039723406     -0.72308854009122     -0.12106664611686
  C   7.56785063457266     -1.80801882189095     -0.76496261425568
  C   -3.07585033088927     -4.87874967939533     -0.16143358002840
  H   -2.66409730325053     -4.77424911069005     -1.17720944451630
  H   -3.30514615583186     -5.94038265766232      0.01170334504260
  H   7.78132792397915      0.10094003464237      0.14499558962504
  H   -5.29239649946379     -5.04125898186650     -1.68079794373226
  H   8.62500264578937     -1.87372429724598     -1.04669218131670
  C   -4.32606525917019     -4.04961976223468     -0.02113170819169
  C   -5.38930559556592     -4.27840257373582     -0.90227894698955
  C   -4.46462482955612     -3.07426588355934      0.96643450689077
  C   -6.56733315588793     -3.54405778206988     -0.79726666752513
  H   -3.64604952327928     -2.89078807037842      1.66461061553787
  H   -7.38861046952706     -3.73428995896095     -1.49285969144018
  C   -5.64355533986258     -2.33509481949323      1.06881919521755
  C   -6.69822411871986     -2.56621478805328      0.18998411670271
  H   -5.73744954266406     -1.57136994377972      1.84538510419420
  H   -7.62014662663337     -1.98564427066757      0.27119133785625
