# Supplementary material for: Divergent Catalysis: Catalytic Asymmetric [4+2] Cycloaddition of Palladium Enolates
Source: J Am Chem Soc. 2023 May 15;145(20):11301–10. doi: 10.1021/jacs.3c02104 (PMC10388310; doi:10.1021/jacs.3c02104)
Supplement: Supplementary file 2 — ja3c02104_si_002.zip [file ja3c02104_si_002.zip › Comoputed_Structures/TS1r.xyz]

88
Coordinates from ORCA-job TS11g
  Pd  -2.32025785404005      4.82704759018758     16.30942246933493
  P   -2.13454435455974      5.45445682541872     18.43060972630430
  O   -2.88383908875216      5.11603727060571     14.10366303213319
  N   -4.25098188733310      6.13733856884198     16.47958038024885
  C   -2.37952916123224      7.26470704003226     18.61907305626034
  C   -1.53403586357234      7.99978001636555     19.45814672070648
  H   -0.74603394311995      7.48215168137063     20.00750692088890
  C   -1.68041121708902      9.37561664897896     19.61915462169596
  H   -1.00294576757495      9.91659945224031     20.28427142732514
  C   -2.69353778331211     10.04932842630227     18.94302124853974
  H   -2.82177538130663     11.12719366070124     19.06378698342832
  C   -3.54684859037820      9.33873656787761     18.10643230919538
  H   -4.34200347669498      9.85668135730494     17.56970428231743
  C   -3.40261431396134      7.95626277044717     17.92334078710428
  C   -0.59786182289294      5.13481748058908     19.36425904606039
  C   -0.57889229935240      4.59251346541176     20.65373191730427
  C   0.61636058890699      5.42011469009754     18.72269647515692
  C   -3.43804909157981      4.75353470322960     19.50640958029538
  C   -5.17481780599900      4.92994865039790     21.18535761661622
  C   -4.17753178030124      5.52277113572560     20.41089188074101
  H   -3.97980430308757      6.59264740042297     20.50951199504487
  C   -0.86193949998777      5.16409202944931     12.92268035018152
  C   -0.24818641943049      5.27153540214864     11.53896992212771
  C   -1.02742070018450      4.62488407787051     10.39491027342427
  C   -2.52445971504633      4.84776465669755     10.53460900759615
  H   -3.06758386916260      4.37256656581315      9.70158324192205
  H   -2.74801913660192      5.92845118736992     10.47952303646534
  C   -3.01337467808952      4.30640948381702     11.87171811647244
  H   -4.08273471922064      4.51477390117138     12.02895048268400
  H   -2.90536408695539      3.20556957558074     11.89873296075173
  C   -2.25652139666838      4.91121779683469     13.03140199504421
  C   -0.31802077560121      6.17110388765872     13.90266999612204
  H   -0.53900793467386      5.89060077739252     14.94665962968146
  H   0.76716308972256      6.30459612779467     13.79280135421142
  H   -0.78969219588590      7.15613989704404     13.73468396786141
  C   -0.86567337290279      3.35886701449253     16.28445015418381
  H   -1.27478679703470      2.66420555933627     17.03340416675525
  H   0.10297343329645      3.76726568009067     16.59768488503947
  C   -1.01236410112515      2.96083929915866     14.93124501825690
  H   -1.86214134372510      2.30712372821702     14.69884848226466
  C   -0.16074530601826      3.28969388541426     13.84773273763644
  C   1.25088350071344      3.71903272869834     14.16817038467094
  C   -0.20304655445091      2.31709197226216     12.69333851745803
  O   -5.39566500824967      8.04741455786509     16.61797069249882
  C   -4.33588014303223      7.30511452593072     16.99098610367029
  C   -5.41834797829827      5.91454848208898     15.63246163542025
  C   -6.10156793393284      7.29518393595277     15.62269802797460
  H   -5.99330855834305      7.81670074739836     14.66015761003736
  H   -7.16361182292487      7.27888167194241     15.90175623893053
  C   -6.29069492160765      4.73880727802065     16.13692738335282
  H   -5.04797845089663      5.64712812708693     14.63129803034921
  C   -6.76982984988526      4.98739904618736     17.56713345196745
  H   -7.39079109451872      4.14707418626508     17.91447359778178
  H   -5.92008017215684      5.08288088242822     18.25812839039927
  H   -7.38114537197676      5.90082880418625     17.64633924620776
  C   -5.46103623611169      3.45460948052072     16.08611400508268
  H   -6.05380981268421      2.59893050722414     16.44656730297352
  H   -5.12951008127512      3.23814514216926     15.05880053049894
  H   -4.55987817149276      3.53939646493468     16.71325896934973
  C   -7.48865423081748      4.58846473712264     15.19677622531334
  H   -8.14988690293727      5.46943497319745     15.21488523339230
  H   -7.15950302791177      4.43142053569385     14.15682736147538
  H   -8.09623415969109      3.71857025035170     15.49166539737727
  C   -3.70404320101321      3.38226339536024     19.39581457892954
  C   -4.69045294251317      2.78981298921259     20.17926139127799
  C   -5.43270766838167      3.56470385678992     21.07179129575792
  H   -5.75319929895855      5.54127051952550     21.88250716739644
  H   -6.21549149663443      3.10264806189438     21.67847083148591
  H   -3.13762453756085      2.77976089468733     18.68044843817390
  H   -4.88951897146614      1.71958051994149     20.08388449223894
  C   0.63593120559448      4.34544149882650     21.29341650679077
  C   1.83867895995731      4.64457686084943     20.65525421223600
  C   1.82681819220777      5.18701771272302     19.36892862051308
  H   0.60501020379485      5.83021356292845     17.70836307775070
  H   2.78903595213183      4.45086186928316     21.15887051534344
  H   2.76668546435009      5.41917434224541     18.86197078374263
  H   -1.51713978565462      4.36321916204332     21.16402401503257
  H   0.64060967667348      3.91913872992188     22.29972500598419
  H   0.78956810367664      4.89008392646189     11.55130161117193
  H   -0.14155431511205      6.35213509367735     11.31861695557157
  H   -0.83767360787668      3.54085259802896     10.36206661649489
  H   -0.66305610742337      5.02747775635169      9.43555224281891
  H   1.74444592681387      4.18885904445022     13.30414173112632
  H   1.84324499395576      2.82425283708592     14.42905367899038
  H   1.31141256269676      4.41149808550641     15.01609919275134
  H   0.32506724336958      2.69348189079056     11.80694590949330
  H   -1.23023998505162      2.05080173349621     12.40767119671338
  H   0.30497513743431      1.38259808448790     12.99176334064471
