# Supplementary material for: Divergent Catalysis: Catalytic Asymmetric [4+2] Cycloaddition of Palladium Enolates
Source: J Am Chem Soc. 2023 May 15;145(20):11301–10. doi: 10.1021/jacs.3c02104 (PMC10388310; doi:10.1021/jacs.3c02104)
Supplement: Supplementary file 2 — ja3c02104_si_002.zip [file ja3c02104_si_002.zip › Comoputed_Structures/S13b.xyz]

92

Pd        -2.72385       10.78549       20.51721
P         -4.04426        9.89720       22.07575
O         -1.61016       11.75975       19.06696
N         -4.50003       10.91318       19.34356
C         -5.52553       10.97158       22.22559
C         -6.08419       11.21708       23.48158
H         -5.62565       10.77549       24.36808
C         -7.21991       12.01389       23.62536
H         -7.63087       12.19268       24.62169
C         -7.82508       12.56966       22.50341
H         -8.71477       13.19473       22.60498
C         -7.29243       12.32235       21.24181
H         -7.76275       12.74707       20.35436
C         -6.14467       11.53594       21.08651
C         -3.44138        9.70574       23.78217
C         -3.45633        8.47533       24.44485
C         -2.88281       10.82594       24.41443
C         -4.74746        8.26982       21.64584
C         -6.58404        6.71544       21.41459
C         -6.10892        7.97582       21.77538
H         -6.80408        8.73031       22.15047
C         -2.02790       13.18514       17.23411
C         -2.50004       14.50266       16.67568
C         -2.77315       15.56362       17.73296
C         -3.51131       14.95975       18.91679
H         -4.46604       14.52265       18.56892
H         -3.77199       15.73277       19.65843
C         -2.66332       13.87384       19.55807
H         -3.24894       13.30484       20.30258
H         -1.82865       14.32444       20.12825
C         -2.08339       12.88812       18.56426
C         -1.47183       12.21720       16.23642
H         -0.54675       12.59914       15.76462
H         -1.23226       11.25340       16.70619
H         -2.18233       12.03761       15.40693
C         -0.95733       10.58861       21.53915
H         -1.06077       10.58818       22.63182
H         -0.37613       11.44729       21.17855
C         -0.53327        9.30455       20.98962
H         -0.24665        9.31148       19.93043
C         -0.54627        8.12487       21.65898
O         -6.52420       11.59435       18.73705
C         -5.65781       11.32097       19.71482
C         -4.50270       10.76434       17.88246
C         -5.79494       11.49810       17.50120
H         -5.60346       12.52132       17.14352
H         -6.42766       10.97143       16.77695
C         -4.41406        9.28754       17.42340
H         -3.62894       11.30155       17.48881
C         -5.58936        8.46990       17.95938
H         -5.51269        7.42592       17.61871
H         -5.59954        8.45636       19.05858
H         -6.55870        8.85845       17.60879
C         -3.09620        8.68316       17.90914
H         -3.00698        7.63911       17.57024
H         -2.23427        9.24853       17.52504
H         -3.03006        8.68647       19.00664
C         -4.41817        9.27366       15.89205
H         -5.36226        9.65272       15.47022
H         -3.59397        9.88267       15.48814
H         -4.28762        8.24353       15.52638
C         -3.86973        7.29244       21.16206
C         -4.34547        6.03147       20.81411
C         -5.70536        5.74378       20.93536
H         -7.64952        6.49234       21.50915
H         -6.08350        4.75798       20.65330
H         -2.80752        7.52230       21.05824
H         -3.64792        5.27767       20.44038
C         -2.91929        8.36740       25.72828
C         -2.37516        9.48506       26.35697
C         -2.36236       10.71733       25.69974
H         -2.85397       11.78687       23.89221
H         -1.95508        9.39765       27.36193
H         -1.93259       11.59571       26.18705
H         -3.88512        7.59587       23.96003
H         -2.92928        7.40115       26.23832
H         -1.75488       14.88406       15.95154
H         -3.41673       14.34057       16.06932
H         -1.81522       15.98188       18.09064
H         -3.33953       16.40329       17.29712
C         -0.34248        6.79799       21.08851
H         -0.79038        8.14423       22.72854
C         -0.34002        5.67652       21.93906
C         -0.20973        6.56576       19.70443
C         -0.07235        5.27600       19.20387
C         -0.20366        4.38485       21.43706
C         -0.06829        4.17493       20.06473
H          0.02655        5.12548       18.12547
H          0.03665        3.16271       19.66672
H         -0.45287        5.83256       23.01589
H         -0.20424        3.53407       22.12375
H         -0.23033        7.40794       19.00874
