# Supplementary material for: Divergent Catalysis: Catalytic Asymmetric [4+2] Cycloaddition of Palladium Enolates
Source: J Am Chem Soc. 2023 May 15;145(20):11301–10. doi: 10.1021/jacs.3c02104 (PMC10388310; doi:10.1021/jacs.3c02104)
Supplement: Supplementary file 2 — ja3c02104_si_002.zip [file ja3c02104_si_002.zip › Comoputed_Structures/TS6.xyz]

112
Coordinates from ORCA-job TS101b_conf_opt_TS_04
  Pd  0.52305759709463     -0.30609022810987     -1.12123240518469
  P   2.52411147289947      0.16884160274081     -0.22374758437676
  O   -1.42004166210388     -0.97725899182949     -1.91328827139015
  N   0.31001138553522     -1.64064866947310      0.61226124977259
  C   2.44068208986319      0.34772242690978      1.60675995471658
  C   3.32445966736908      1.23438601096896      2.25984858643187
  H   4.04832806539282      1.80570478409330      1.65951328952558
  C   3.30805935053828      1.40434624581588      3.65011764073554
  H   4.01440772184684      2.10595235676025      4.12302270504823
  C   2.39653778488758      0.67160231334189      4.43169529423330
  H   2.37042928646643      0.79619430578507      5.52616757555333
  C   1.52534292761530     -0.22617536080272      3.81164442472609
  H   0.81568356692263     -0.81306644613371      4.41224044933769
  C   1.52602567809164     -0.40830146236656      2.40585687569198
  C   3.48621203797506      1.63761686913033     -0.73406364675847
  C   4.71431519317791      1.57353467788441     -1.42175828859108
  C   2.89067468992601      2.89887138367652     -0.49637179855170
  C   3.67430266729098     -1.24991159192304     -0.46134596687903
  C   5.23307388571110     -2.93365311855352      0.36663721343349
  C   4.40969723175773     -1.81972937986776      0.59678291028051
  H   4.33332734682125     -1.39545470108902      1.61064933078327
  C   -3.82408125139764     -1.26435615628119     -1.56432434677155
  C   -4.84372722139580     -0.42882477934371     -2.38868236812797
  C   -5.04667090934983      0.97520902957918     -1.76696373635975
  C   -4.12580772749212      1.11556325658838     -0.54008239877293
  C   -2.69044727633005      0.85988733172161     -0.99921561136084
  C   -2.51992985717362     -0.48681706752183     -1.51879211516425
  C   -3.79326225524220     -2.73339293592143     -2.01572018601695
  C   0.70948813771362      0.86729191834059     -2.91869438114182
  H   1.73832756426541      0.60256186572592     -3.24152219217165
  H   -0.05925601630334      0.33650078433926     -3.51556861708185
  C   0.50554105008534      2.27512208957425     -2.72390885389656
  H   1.39158752124865      2.85934042937930     -2.42302590189114
  C   -0.70005098359368      2.99560747668581     -2.82488324089207
  O   -0.04134194851709     -2.17489172090451      2.77634285904139
  C   0.58940624406176     -1.39399565648094      1.85992864729424
  C   -0.55341926798026     -2.83268897772704      0.56404652812690
  C   -0.97803439814218     -2.99852390186013      2.04232622034431
  H   -1.99421209209522     -2.59584360805682      2.23429995918354
  H   -0.89411997239974     -4.02912622709526      2.43990473687610
  C   0.17349612559933     -4.05789033686075     -0.08020763951741
  H   -1.43045312008942     -2.60071709760705     -0.07274506906525
  C   1.45284289811324     -4.41192706652740      0.69879708820045
  H   2.17511786342942     -3.56766795164278      0.68668716402645
  H   1.24042893600350     -4.67350985263887      1.75983882687357
  H   1.95573904905847     -5.28934137413153      0.23503838960930
  C   0.53396821711676     -3.72193926024854     -1.53940258146488
  H   1.19754336327014     -2.83047428441470     -1.59713861321231
  H   1.06242083061545     -4.57973991230771     -2.01268367424648
  H   -0.37491691327672     -3.49278392758915     -2.13698636072142
  C   -0.79990345102527     -5.25303481823567     -0.07559536622164
  H   -1.04724104849818     -5.59738567302725      0.95351398203723
  H   -1.75425349369093     -4.99782813670875     -0.59108723067629
  H   -0.34892240399591     -6.11764901578547     -0.61114920977025
  C   3.78123131483805     -1.80863212072350     -1.75358043291653
  C   4.61904916991029     -2.90884591590136     -1.98414346061717
  C   5.34214637374475     -3.47878016792602     -0.92235771956755
  H   5.79512960160923     -3.37839710936458      1.20456223245821
  H   5.98895533218720     -4.35368118998118     -1.10037889759059
  H   3.18678192576443     -1.38422200912917     -2.58026340117345
  H   4.69508271402088     -3.33480195851589     -2.99817170318065
  C   5.34412441682345      2.75274680962103     -1.85055759122194
  C   4.75946216936838      4.00404424713056     -1.59235537922730
  C   3.53277175863354      4.07333373009491     -0.90958595141855
  H   1.91616489373901      2.95020584490150      0.01733310158827
  H   5.25906807011397      4.92772127510415     -1.92764927273626
  H   3.06267093277065      5.05158665126077     -0.71283122071407
  H   5.18670535254848      0.59691893714503     -1.61502866034367
  H   6.30671185661783      2.69255179431888     -2.38491532434040
  H   -4.46578952808929     -0.35857076830661     -3.43194711048196
  H   -5.80407267734601     -0.98598102503094     -2.44681253722800
  H   -4.78988330247356      1.77235649864729     -2.49615628469007
  H   -6.10593825787287      1.13553321768333     -1.46690509068655
  C   -0.70779346710280      4.43761562355596     -2.35585682938986
  C   -1.93574073709485      2.42996017250337     -3.22412791297334
  C   -4.79731725825957     -3.48777734890136     -1.08556499568031
  H   -2.76332059590586     -3.13609632992002     -1.91578497856801
  H   -4.05970474910883     -2.82692545870405     -3.09002883087019
  C   -5.38408923603866     -2.42987802599645     -0.11459358877340
  H   -4.26214456341268     -4.27241500466412     -0.50652874898973
  H   -5.59371524981526     -4.00919790537961     -1.65748169208126
  C   -4.29141498003303     -1.35699335951160     -0.07219845095537
  H   -5.61394151825389     -2.84882645929466      0.88934498744317
  H   -6.33236662152010     -2.00182259564887     -0.51092173512556
  C   -4.58308735051898      0.03681853333240      0.51016214816468
  C   -3.85124246043614      0.29644056795094      1.81203704359201
  O   -4.36075776710092      1.39099760577554      2.43397536712821
  H   -4.22419963480701      2.12819493667095     -0.09737323950208
  H   -1.87623185296326      1.17114275331070     -0.30717846017656
  H   -3.43459191963892     -1.78000992554791      0.49854146895861
  H   -5.66895273981616      0.19384850523780      0.69422409395486
  O   -2.88830777037439     -0.32400551152090      2.23521324578066
  C   -3.54024326264061      1.97500532297292      3.48169180069531
  C   -2.40006526227499      2.75694369526808      2.87550990386873
  H   -3.17211980528876      1.17011700600253      4.15061366858345
  H   -4.24291614339699      2.63113023756012      4.03264962105159
  C   -2.66314022856977      3.94944258714231      2.16956257281906
  C   -1.07754969884778      2.28228527511653      2.94746820290398
  C   -0.03150590898321      2.99054312299688      2.33527379777675
  C   -1.62232975546158      4.65235226862879      1.54670237654269
  C   -0.30342811754266      4.17323386508250      1.63050348104720
  H   0.51473338553651      4.72776810218734      1.14139830739889
  H   0.99838252684571      2.60836099962933      2.40650073971083
  H   -1.83857276699364      5.58277974032605      0.99639967624160
  H   -3.69825616238858      4.32599539136753      2.10523349134123
  H   -0.86602083916497      1.34179910877521      3.48018174636042
  H   -2.78005292878510      3.11354940465369     -3.43513024168576
  H   -2.42287919015421      1.63605484777667     -1.96841964766358
  H   -1.92654139025114      1.50805950071916     -3.83695755252645
  H   -1.22290881123546      5.10766259607444     -3.08139154379812
  H   0.32231206557854      4.82535977480395     -2.19670602502983
  H   -1.25154352835944      4.53163216866545     -1.38543280909265
