# Supplementary material for: Divergent Catalysis: Catalytic Asymmetric [4+2] Cycloaddition of Palladium Enolates
Source: J Am Chem Soc. 2023 May 15;145(20):11301–10. doi: 10.1021/jacs.3c02104 (PMC10388310; doi:10.1021/jacs.3c02104)
Supplement: Supplementary file 2 — ja3c02104_si_002.zip [file ja3c02104_si_002.zip › Comoputed_Structures/TS7.xyz]

112
Coordinates from ORCA-job TS102a_conf_opt_TS_003
  Pd  -0.92639987534614     -0.30027369142590      0.96448691704432
  P   -1.60882412437745      1.66723059867149      0.11908174986062
  O   0.11176604985609     -2.24901391204765      0.95053598344094
  N   -1.33506833280844     -0.87152467758112     -1.28733713567432
  C   -0.71651542708843      2.08443463808795     -1.44999256263975
  C   -0.36611298916817      3.42564249387791     -1.71704765589182
  H   -0.65841978789816      4.20942969363121     -1.00272672515202
  C   0.34227925024328      3.79256087422916     -2.86864137189583
  H   0.59757008605449      4.85143005509176     -3.03640185972570
  C   0.72274272387512      2.81256981749639     -3.79881652950813
  H   1.28651549719496      3.08741320802864     -4.70446306799010
  C   0.38091509424460      1.47903463390014     -3.56621752456634
  H   0.66172219720353      0.70076377393744     -4.29066599386044
  C   -0.33617180851581      1.09124800944078     -2.40843311270767
  C   -1.51205001239294      3.26307110677367      1.03338791851895
  C   -2.59065877870208      4.15577529143741      1.17014862831648
  C   -0.28328465011988      3.56555802362967      1.65990314146163
  C   -3.36884894233432      1.58365578392418     -0.42778268128442
  C   -5.67025023150546      1.00334150536605      0.13564580134675
  C   -4.32321357430264      1.12613119857100      0.50448340120246
  H   -3.99579124562960      0.86448597429235      1.52557515908351
  C   2.09928682232463     -3.55249099100207      1.53794605065017
  C   2.69388261220597     -3.50131146743035      2.97254339944302
  C   3.61137024652450     -2.26367695352585      3.15074046666979
  C   3.56911930448071     -1.41750285922260      1.86018522658530
  C   2.11097556196945     -1.08907714391480      1.55987345740914
  C   1.32920046229543     -2.27503059993440      1.29748726703653
  C   1.41850307027457     -4.88841147970473      1.22721482974623
  C   -0.88941875776322     -0.23668985719276      3.23701633432709
  C   -1.64806755740270      1.01218444799188      3.44228849799758
  C   -2.95732193591480      1.13014213721820      3.78064047930212
  O   -0.16444490082475     -1.17146258259945     -3.20802067423839
  C   -0.64554137144608     -0.32654165037766     -2.24390643780977
  C   -1.48054628047560     -2.30425760227415     -1.58981922331986
  C   -0.50577550694066     -2.50924132793165     -2.77796775290642
  H   0.43507497221303     -3.01341031332567     -2.46465345283436
  H   -0.93379041967962     -3.04420668169706     -3.65011956201196
  C   -2.97493243223667     -2.68103827877071     -1.82887730122031
  H   -1.12800892839231     -2.88085405375833     -0.70999162651960
  C   -3.05677309232642     -4.18113293320271     -2.16637939246185
  H   -2.56109332864771     -4.42498187223347     -3.13295525990855
  H   -2.58167856803682     -4.79907484946698     -1.37059155643634
  H   -4.11949938794367     -4.49966856166078     -2.25279125157108
  C   -3.58436137309194     -1.84265291084174     -2.96586717860284
  H   -3.56014321480092     -0.75987275159839     -2.71599861678881
  H   -3.04553448338622     -1.99207970906312     -3.92895333855739
  H   -4.64732569550848     -2.12711017835990     -3.13179552813584
  C   -3.74227882482638     -2.41641462539700     -0.51923661102146
  H   -4.82057746783612     -2.66557877035694     -0.63871768918468
  H   -3.33447258608266     -3.03466325562960      0.31237635826996
  H   -3.66247527739174     -1.35004514454754     -0.22052879795810
  C   -3.78021681139115      1.90789664150387     -1.73450514269384
  C   -5.12752637602662      1.76646457782774     -2.10623442353454
  C   -6.07477289594931      1.31598018790505     -1.17352798857617
  H   -6.40831653527771      0.64672228439414      0.87317307563825
  H   -7.13176616159741      1.20651014072416     -1.46778632282240
  H   -3.04254971252811      2.26527243475851     -2.47057592724192
  H   -5.43798595466219      2.01173252133583     -3.13552701739925
  C   -2.43862492082095      5.33799102331411      1.91541452967122
  C   -1.20907420658190      5.64143162033543      2.52020204379171
  C   -0.12743125147812      4.75192113600118      2.38826228767106
  H   0.54997713482731      2.84447356698398      1.58453939734922
  H   -1.09319575089710      6.57006997606736      3.10301219742641
  H   0.83872035028252      4.97844447818766      2.86887990708021
  H   -3.55579987509134      3.92861408285808      0.68983896782640
  H   -3.29097381745917      6.02968407554776      2.02044675446388
  H   1.84706503395247     -3.48371820870847      3.69391214842938
  H   3.24778038383567     -4.44385853369971      3.17472150392902
  H   3.27698843398567     -1.64017682123097      4.00708135585006
  H   4.65902293713586     -2.56900888844899      3.36477389026975
  C   2.56942980883331     -5.83593751971616      0.76468911701315
  H   0.67430244276229     -4.73709340405524      0.41535053557929
  H   0.85866696393303     -5.28488543516614      2.10114750700727
  C   3.81464207706917     -4.93513887969108      0.51375954021734
  H   2.27791142870990     -6.38255944918857     -0.15736248242670
  H   2.79096564872103     -6.61264558877585      1.52724577988207
  C   3.24858586468664     -3.50812073310803      0.47536810461919
  H   4.35624193426538     -5.19721024720297     -0.42024250189218
  H   4.54905004223994     -5.03065745735753      1.34418489499488
  C   4.19624444995613     -2.30789638601182      0.72293354398387
  C   4.49391031225856     -1.47280242755975     -0.50802939894076
  O   3.35960084480879     -1.15660557108357     -1.18877204092360
  H   4.17566408464770     -0.49569899107786      1.98342915641133
  H   1.88954096536374     -0.23938143791586      0.88356466730586
  H   2.74561442503949     -3.36427093942914     -0.50633131653465
  H   5.18704327101517     -2.65765212832359      1.08192331244361
  O   5.60267248845360     -1.08768440965877     -0.84033371023660
  C   3.50075416857268     -0.22512791919656     -2.28891733673220
  C   3.72467822960733      1.19297798868573     -1.81798831410098
  H   2.53760925500314     -0.32144708932101     -2.83061137424087
  H   4.33354110275294     -0.55804581885985     -2.94295431938437
  C   2.78145769760093      1.82529849694254     -0.98362055803773
  C   4.87075739998073      1.90676416209496     -2.21380863256935
  C   5.06617013630707      3.23291318525783     -1.79813659936440
  C   2.97862308851223      3.14689252625099     -0.55987546950874
  C   4.12021424636989      3.85579619239770     -0.96868871888288
  H   4.27358989227400      4.89663504659520     -0.63829463419366
  H   5.97004971000593      3.77902278726454     -2.11500063202118
  H   2.22580361048268      3.63238237357258      0.08209048112129
  H   1.87234992365948      1.28417841586180     -0.67390156773964
  H   5.62435381719000      1.40890548265815     -2.84601741154274
  C   0.48422556524325     -0.22923660232181      3.67697670098687
  H   1.45567731272862     -0.63263163594420      2.59232010480251
  H   0.91174905548650      0.74611842659508      3.98254949961630
  H   0.80589578015067     -1.07990944838088      4.31181988398772
  C   -1.66870466364333     -1.53543780253344      3.43872614700861
  H   -2.05799596861903     -1.58279802291133      4.48424633831671
  H   -1.02837559619222     -2.42365569092949      3.26278417566951
  H   -2.54707548073006     -1.61775680094984      2.75931395854077
  H   -3.40127427940859      2.12427422706762      3.96037349899131
  H   -3.61978423489680      0.25473964691230      3.89593293463913
  H   -1.04666960527559      1.93605100333450      3.38646230367766
