# Supplementary material for: Divergent Catalysis: Catalytic Asymmetric [4+2] Cycloaddition of Palladium Enolates
Source: J Am Chem Soc. 2023 May 15;145(20):11301–10. doi: 10.1021/jacs.3c02104 (PMC10388310; doi:10.1021/jacs.3c02104)
Supplement: Supplementary file 2 — ja3c02104_si_002.zip [file ja3c02104_si_002.zip › Comoputed_Structures/S13c.xyz]

88
Coordinates from ORCA-job 11_5
  Pd  -0.42120622371453      0.42612339417604      0.77945034591264
  P   1.52526809065315     -0.42383844715127      0.14240529479301
  O   -2.31665970527576      1.06724168503956      1.33950079464614
  N   -1.23603380854868     -0.58771563629815     -0.91978880976353
  C   1.28134790138292     -2.19998447746143     -0.26787377268798
  C   2.27792823015113     -3.12492199899685      0.05212530439809
  H   3.18435059779788     -2.78388051717417      0.55497737268409
  C   2.13992524033851     -4.47757674574008     -0.25856665498879
  H   2.93501925917517     -5.17699356187652      0.01003902509957
  C   0.99674732795710     -4.92623175055723     -0.91068037180830
  H   0.87812941033181     -5.98289322905922     -1.15976546176784
  C   -0.00248360965954     -4.01854372875618     -1.24747335911238
  H   -0.90186221733626     -4.35853006967477     -1.76161011723123
  C   0.11870055340800     -2.66047160607567     -0.92815979142642
  C   2.98039432719229     -0.43859868690603      1.23612553518041
  C   4.24904030421597     -0.04343679783386      0.80212690545219
  C   2.79728635072928     -0.84494222491984      2.56487306454231
  C   2.13098107705739      0.29278564954014     -1.42217534614746
  C   2.54056118039210      2.29547570789744     -2.71736094777260
  C   2.10796174875801      1.68827551265251     -1.54158448941863
  H   1.73134843392081      2.29418594967795     -0.71194729457577
  C   -4.53662728742087      0.29750940527208      1.11716811289818
  C   -5.58707292114757     -0.75556691448750      1.35400174234902
  C   -5.01090504348177     -2.11689291540371      1.71514117257434
  C   -3.94148718081510     -1.96354633172052      2.78452240309266
  H   -3.56162503420772     -2.94488701481200      3.11409863124459
  H   -4.39155766031552     -1.48620020900133      3.67354141933062
  C   -2.79949739074672     -1.10081550815474      2.26871697046315
  H   -2.14776645286574     -1.69048683989635      1.59556295831585
  H   -2.14508637411923     -0.77850248934094      3.09646667811508
  C   -3.24523578618645      0.14692894339545      1.53209269131226
  C   -5.00308630530672      1.55778189572895      0.45596443909692
  H   -5.45687662170157      1.36075572236638     -0.53427924370870
  H   -5.78671605276595      2.06404559504205      1.05128731941678
  H   -4.17378038957009      2.26641557783733      0.32339940852817
  C   0.28052704772897      1.53172975474140      2.34182380391842
  H   1.23750232234622      1.18363767591800      2.74904234165951
  H   -0.52035986314309      1.42457133262980      3.08795179090743
  C   0.33074680363716      2.88508183315848      1.76505346290729
  H   -0.64678483807505      3.31530373189718      1.51035759894117
  C   1.41866465612085      3.63875148040365      1.47860360022713
  O   -1.85146128104280     -2.28756137606788     -2.20987844047338
  C   -0.98934706420520     -1.77812014732611     -1.32568976326715
  C   -2.39373274842078     -0.07209075782347     -1.66139504048211
  C   -2.93724541657181     -1.35072106425472     -2.31192083383833
  H   -3.79310338044077     -1.76635649732521     -1.75821152491046
  H   -3.20015389417443     -1.25511166623276     -3.37211624277637
  C   -2.02229310660010      1.06909071047946     -2.64169107147923
  H   -3.11253218507959      0.31867715076641     -0.92850207823531
  C   -1.49159758334235      2.26675301034811     -1.85267942225527
  H   -1.24162861972992      3.09125312113225     -2.53888320594255
  H   -2.23775981053071      2.62776667647917     -1.13024601247127
  H   -0.58460146405863      2.01159038115002     -1.28565519319806
  C   -3.30021095947688      1.49957407579235     -3.36885015400181
  H   -3.08943792956304      2.36237766819025     -4.01934634133782
  H   -3.71051563862027      0.70181754125665     -4.00744495427521
  H   -4.08080654865679      1.80049122501730     -2.65252544159703
  C   -0.97382740601609      0.60862928715643     -3.65446356302479
  H   -0.72994314302278      1.42827961804227     -4.34785266849693
  H   -0.03966146442693      0.30904975666482     -3.15761510813159
  H   -1.32881473001890     -0.23903698993250     -4.26226302505433
  C   2.58421669988224     -0.48793367137286     -2.49016020951331
  C   3.00581622891140      0.12430412122965     -3.67006001624290
  C   2.98516727778933      1.51387171889102     -3.78452446515894
  H   2.51759359338095      3.38437580674647     -2.80474851012870
  H   3.31332804561414      1.99013864778577     -4.71174170964650
  H   2.60143377750076     -1.57711336253712     -2.40789761420347
  H   3.35041963105407     -0.48968233678565     -4.50566626220272
  C   5.32425863484152     -0.05393773801428      1.68986960418349
  C   5.13931227851245     -0.46225749806937      3.00969965343454
  C   3.87491251194186     -0.86307204469023      3.44534554390461
  H   1.80302801340986     -1.14610826692949      2.90742137354011
  H   5.98320393833414     -0.46698533658165      3.70396620658554
  H   3.72568648619368     -1.18123824712166      4.47981314136313
  H   4.39961636492229      0.27759064957575     -0.23090368336070
  H   6.31271429368668      0.25990477495400      1.34563845555859
  H   -6.28611065775526     -0.43035844200904      2.15346812656906
  H   -6.21982576947615     -0.84576783303318      0.45039272940759
  H   -5.81039963224752     -2.79856232304124      2.04981502263485
  H   -4.55873212611899     -2.57729848211133      0.81671822205326
  C   1.27631210767048      4.97591764000283      0.81330368701869
  C   2.82800644904717      3.23042532783222      1.78696029124665
  H   2.89105838171215      2.28233180127029      2.33625515266549
  H   3.33494552672187      4.00788732475729      2.38512796583182
  H   3.42389736757081      3.12002483254933      0.86293241532633
  H   1.71285119135297      5.78209561860115      1.42972321270426
  H   0.22354805882503      5.22466365616849      0.61528165854755
  H   1.81981560383008      5.00114879234396     -0.14951443446672
