# Supplementary material for: Divergent Catalysis: Catalytic Asymmetric [4+2] Cycloaddition of Palladium Enolates
Source: J Am Chem Soc. 2023 May 15;145(20):11301–10. doi: 10.1021/jacs.3c02104 (PMC10388310; doi:10.1021/jacs.3c02104)
Supplement: Supplementary file 2 — ja3c02104_si_002.zip [file ja3c02104_si_002.zip › Comoputed_Structures/TS1s.xyz]

88
Coordinates from ORCA-job TS11a
  Pd  -3.77607353656552     10.01267266891293     20.55988986447339
  P   -5.07055903523800      9.98644290911688     22.37518728048760
  O   -2.89265116639468     10.54884333801065     18.62512204044202
  N   -5.72792318211582     10.61599138911342     19.55353615295389
  C   -6.09524748126939     11.50871258371136     22.45592151418470
  C   -6.28728402897837     12.15343451877266     23.68312370513560
  H   -5.82794293175237     11.73738143448752     24.58131619047521
  C   -7.06070369029536     13.30706809854751     23.78996050586750
  H   -7.18942885714839     13.78213620420178     24.76549042022707
  C   -7.67274207998511     13.83945822420392     22.65885841810358
  H   -8.28603752479451     14.74037239806804     22.72979276028755
  C   -7.49734004880186     13.21478923183185     21.42939733045331
  H   -7.96896005439542     13.62497961764093     20.53611354377816
  C   -6.70959611936257     12.06148556500016     21.30397712598702
  C   -4.36147807722428      9.85675225213033     24.05031406315686
  C   -4.80941636352628      8.94035232327618     25.00805230268601
  C   -3.27362177200445     10.68916472007080     24.35355685592464
  C   -6.32708378930779      8.65793253690949     22.32462690901630
  C   -8.59681456330648      7.82834056470911     22.48218299408791
  C   -7.68519011470737      8.88002992395709     22.57461744912812
  H   -8.03761427638424      9.88022667887621     22.83677228902245
  C   -0.62705908405089     10.93839616116310     18.24712005407656
  C   0.40070807416534     12.01247040733491     17.92219506762533
  C   0.15791334813816     13.39277834073362     18.52701800679544
  C   -1.30201153457803     13.79978925301051     18.41308664104595
  H   -1.58914042426735     13.85455720678249     17.34753131953309
  H   -1.46323820412864     14.80549560077326     18.83411822118396
  C   -2.18226027042930     12.77760767322116     19.11905203645584
  H   -3.25396103660264     12.98814937455088     18.97507461270162
  H   -2.00995840504425     12.82408747435543     20.21028969206334
  C   -1.93092238013774     11.36991065734844     18.62766599221832
  C   -0.61475143025354      9.79586039300677     17.25494258099445
  H   0.40903918718704      9.47342420406563     17.01880200974478
  H   -1.18406822173011      8.93433469968456     17.62690155352113
  H   -1.08157979672744     10.11623583339100     16.30716904013415
  C   -2.03425916557883      9.22143897418514     21.41364525388909
  H   -2.45154841627839      8.29125280482106     21.82788252995294
  H   -1.75318421281154      9.92450965294016     22.20927299525405
  C   -1.09529427274601      9.02812787253455     20.36901581019097
  H   -1.15539680580396      8.08888107634707     19.80677567914706
  C   -0.05827184679470      9.92582292112190     19.99843564272836
  C   0.25035533695512     11.03796541123788     20.97552777048061
  C   1.20107373208179      9.24038154192489     19.50551381497298
  O   -7.38571962825053     12.00694933697364     19.01753032874348
  C   -6.55984074056709     11.50158534372347     19.95215459608868
  C   -5.96247283075080     10.35833963667274     18.13652255153709
  C   -6.98533441471750     11.44607994114601     17.76017638211973
  H   -6.54717626295601     12.25140253211850     17.15201547112204
  H   -7.88497883179301     11.06869438511238     17.25650535863214
  C   -6.40871618413093      8.89832880778802     17.87459418196905
  H   -5.00742223706712     10.51157613644815     17.61128168288032
  C   -7.68333210417509      8.56863336170858     18.65174028317724
  H   -7.99214574186450      7.53022707541370     18.45497647825275
  H   -7.52600064291295      8.67017063221437     19.73557602510643
  H   -8.52404898696124      9.21994079688017     18.36334909827145
  C   -5.28511804875799      7.95285223023010     18.30279636191166
  H   -5.56880817852760      6.90718423076644     18.10401985934028
  H   -4.35444706080025      8.16919250173375     17.75636134701343
  H   -5.06963470393273      8.05168867208876     19.37797685156085
  C   -6.64613398595453      8.73134345885246     16.37210047278506
  H   -7.46758120084438      9.36651064625648     16.00443395802790
  H   -5.73930662046785      8.97958538645190     15.79730806742429
  H   -6.91336389415590      7.68771291319901     16.14426801304740
  C   -5.89332700077921      7.36783564669873     21.99094397935476
  C   -6.80261367363536      6.31670392629522     21.91279574280105
  C   -8.15823023031410      6.54685162183268     22.15238999731239
  H   -9.65745635499761      8.01358033927799     22.66924861275090
  H   -8.87456922103248      5.72482948532261     22.07859195894509
  H   -4.83440088420534      7.19362718698327     21.78042552775022
  H   -6.45288858436125      5.31514054180670     21.65070487717912
  C   -4.18304475658361      8.86365429203802     26.25189173736274
  C   -3.11133986029269      9.70353523433444     26.55176936952089
  C   -2.65987507366090     10.62041799935736     25.60082672535065
  H   -2.91299106203478     11.39920448407165     23.60329100765601
  H   -2.62252344018873      9.64157620290280     27.52719898414825
  H   -1.81720173179406     11.27792253699149     25.82819787925138
  H   -5.65380974191682      8.28491756280117     24.78300901756765
  H   -4.53860294541510      8.14342029562364     26.99298164602046
  H   1.41466106474404     11.66114681127139     18.18169352041551
  H   0.41864002235392     12.11774328510708     16.81982963937762
  H   0.44663873174271     13.40609017463177     19.58981871971244
  H   0.80748815473163     14.12745358642373     18.02343027033323
  H   1.04454636073096     11.69821453504288     20.60086254419824
  H   0.61063489510844     10.60635753926297     21.92589286988999
  H   -0.62798205745389     11.65389708233567     21.20953127468486
  H   1.85712219627909      9.90364483709980     18.92105698896716
  H   0.97879879618212      8.34941335540687     18.90253414032111
  H   1.78675321937612      8.90501869521582     20.37895955952335
