# Supplementary material for: Divergent Catalysis: Catalytic Asymmetric [4+2] Cycloaddition of Palladium Enolates
Source: J Am Chem Soc. 2023 May 15;145(20):11301–10. doi: 10.1021/jacs.3c02104 (PMC10388310; doi:10.1021/jacs.3c02104)
Supplement: Supplementary file 2 — ja3c02104_si_002.zip [file ja3c02104_si_002.zip › Comoputed_Structures/TS1d.xyz]

82
Coordinates from ORCA-job TS10b
  Pd  -3.87519367832422     10.44635158398943     20.57850349328866
  P   -5.16071174868535     10.13669093136002     22.38780628370715
  O   -3.15625247437207     10.96690504149283     18.57105056749112
  N   -5.91424581232846     10.75024410371878     19.58903248705040
  C   -6.40858290619854     11.48500823176031     22.51167998880830
  C   -6.70781737775822     12.04088016389769     23.76052679672650
  H   -6.19554512613633     11.66737619780339     24.64833064788342
  C   -7.65235964497459     13.05543284272396     23.90260883807152
  H   -7.85913574891584     13.46450869905478     24.89448536386806
  C   -8.33199505513716     13.53260388302193     22.78624734657660
  H   -9.07776983155715     14.32440006847854     22.88459033469686
  C   -8.05538259090682     12.99122862364980     21.53595199962383
  H   -8.58125439879445     13.35587883847064     20.65329952000106
  C   -7.09788479162906     11.97967816139454     21.37705681529263
  C   -4.47344376027655     10.06356448428689     24.07716046087398
  C   -4.82315118308303      9.07755819697942     25.00633629855502
  C   -3.52618291002849     11.03569302235059     24.43235899064728
  C   -6.20759990054561      8.63922141560795     22.29155387564219
  C   -8.32352703729483      7.47034011361194     22.44111870116885
  C   -7.58268682228438      8.64722708467694     22.54870865199292
  H   -8.08261857241555      9.57666719594701     22.83055377517492
  C   -0.91929203832596     11.31737559740558     17.96116230954139
  C   0.10562863555340     12.34974351271289     17.53440930410848
  C   0.04367485110593     13.64280289285302     18.33328339250113
  C   -1.37735997153524     14.18380720761898     18.37037809036064
  H   -1.42509426828161     15.12211534649459     18.94657522606490
  H   -1.70156305840000     14.43061309006470     17.34372170963301
  C   -2.31975468096349     13.14998776526059     18.96865170008438
  H   -3.37611009165537     13.45534271332928     18.91036500033317
  H   -2.10160590165729     13.01604447343673     20.05238493750366
  C   -2.19008254369406     11.76937145976693     18.39696344621735
  C   -0.87558424042050     10.04111286566618     17.16227991170697
  H   0.12490517077299      9.58049413902334     17.20278075874815
  H   -1.61442584622439      9.31706123214890     17.53271891338841
  H   -1.10006727424969     10.24086481343038     16.09992814729878
  C   -2.01641727744417      9.98919653998892     21.42760855139252
  H   -1.95008524934609      8.95763518062427     21.03578826193429
  H   -2.17670855317817     10.00617119669790     22.51247460717311
  C   -0.99339505186909     10.86391650264106     20.95947481520791
  H   -0.80505255762352     11.77833299929931     21.53725533739671
  C   -0.25966515601729     10.66429430772008     19.77916879046422
  H   0.69288966161676     11.19703155335279     19.69532265180618
  H   -0.22673145912565      9.62931000311594     19.42418368574787
  O   -7.76942445334977     11.88193149067610     19.09132059757025
  C   -6.86875943232848     11.48905789513970     20.00957014245721
  C   -6.12843627419248     10.47771349990672     18.17012923714135
  C   -7.28605752906091     11.42811107645243     17.81925330505307
  H   -6.95292617922045     12.30849453811807     17.24929750400969
  H   -8.12255854765738     10.95491563018019     17.28884333865469
  C   -6.38560849080462      8.97492175397814     17.89488476782438
  H   -5.20792564098960     10.75828546954994     17.63758292638800
  C   -7.60317038834996      8.47356694440850     18.67141718718395
  H   -7.77443907314672      7.40584057075723     18.46398547585224
  H   -7.45572506448745      8.58134793619354     19.75584324304684
  H   -8.52289150409336      9.01295838704664     18.39257008912933
  C   -5.14630224868555      8.17811288160201     18.30536871110146
  H   -5.29624502814351      7.10567922817199     18.10319898529581
  H   -4.25809485992046      8.51800572323637     17.75212218346687
  H   -4.93235410145357      8.29955990741927     19.37789673687896
  C   -6.60662143461215      8.79487138188540     16.39093755028651
  H   -7.50574715120180      9.32083558420239     16.03301897079591
  H   -5.74247409262996      9.16716546832148     15.81752929766025
  H   -6.73485994866126      7.72774155781040     16.15145580168479
  C   -5.58448377818648      7.43661284283248     21.93286637387328
  C   -6.32318061509894      6.26027415724446     21.83948406370103
  C   -7.69635743094251      6.27634433224802     22.08836921269372
  H   -9.39878169893776      7.48802654785202     22.63564104847931
  H   -8.27911031163638      5.35567316445449     22.00435860944282
  H   -4.51207852217035      7.42932280423297     21.71800424325604
  H   -5.82630759358038      5.32814644728016     21.55968558776841
  C   -4.24384851447020      9.07199522231902     26.27495066123167
  C   -3.31562657379788     10.05085193752329     26.62731878135545
  C   -2.95918193891139     11.03497508987079     25.70387431633441
  H   -3.24072197145915     11.80208752955072     23.70531543187411
  H   -2.86467372627171     10.04516532083562     27.62275348194441
  H   -2.22797388887130     11.80114977765808     25.97279071017361
  H   -5.55770653046016      8.31387241568513     24.74150589755837
  H   -4.52491588778259      8.29878131843930     26.99434741915283
  H   1.11388439756899     11.90356331418269     17.60091277010894
  H   -0.04398395332747     12.57367402592730     16.46019513333952
  H   0.38565153990774     13.45549929914631     19.36644177097971
  H   0.73574671402720     14.38604325072954     17.90518764949361
