# Supplementary material for: Divergent Catalysis: Catalytic Asymmetric [4+2] Cycloaddition of Palladium Enolates
Source: J Am Chem Soc. 2023 May 15;145(20):11301–10. doi: 10.1021/jacs.3c02104 (PMC10388310; doi:10.1021/jacs.3c02104)
Supplement: Supplementary file 2 — ja3c02104_si_002.zip [file ja3c02104_si_002.zip › Comoputed_Structures/26.xyz]

112
PdC49PNH56O4
Pd       0.111629000     -0.320109000      1.298227000
P        1.033504000     -1.824064000     -0.043758000
O       -0.798333000      1.230743000      2.354501000
N        1.127611000      1.136037000      0.110922000
C        0.865397000     -1.255685000     -1.782505000
C        0.610344000     -2.183358000     -2.793806000
H        0.506645000     -3.239586000     -2.540157000
C        0.474432000     -1.786206000     -4.123695000
H        0.258819000     -2.533224000     -4.890547000
C        0.602918000     -0.445360000     -4.464023000
H        0.485936000     -0.122458000     -5.500411000
C        0.876596000      0.491506000     -3.472608000
H        0.983223000      1.546717000     -3.724909000
C        1.005447000      0.105579000     -2.134165000
C        0.439574000     -3.543780000     -0.100949000
C        1.308896000     -4.637898000     -0.136185000
C       -0.945000000     -3.759152000     -0.101934000
C        2.835913000     -1.961751000      0.197660000
C        5.116520000     -2.029196000     -0.601604000
C        3.748658000     -1.948506000     -0.861503000
H        3.394401000     -1.867011000     -1.891783000
C       -2.320544000      3.120319000      2.097435000
C       -3.802740000      3.047955000      2.517809000
C       -4.646915000      2.431020000      1.390201000
C       -3.710616000      2.032806000      0.239808000
C       -2.609973000      1.155612000      0.770478000
C       -1.853267000      1.713783000      1.760808000
C       -1.492590000      3.953213000      3.066256000
C       -0.777408000     -1.624123000      2.589898000
H       -0.976064000     -2.615437000      2.165378000
H       -1.725766000     -1.116414000      2.822892000
C        0.139357000     -1.647742000      3.741458000
H        0.208706000     -0.704832000      4.299993000
C        0.920217000     -2.665154000      4.174801000
O        1.798238000      2.294045000     -1.660553000
C        1.299752000      1.165276000     -1.159232000
C        1.604353000      2.404438000      0.671811000
C        1.808290000      3.252483000     -0.592436000
H        0.977978000      3.949895000     -0.768100000
H        2.763641000      3.789241000     -0.632436000
C        2.859809000      2.247722000      1.566475000
H        0.800011000      2.812278000      1.300247000
C        4.024140000      1.645455000      0.779780000
H        3.770442000      0.646948000      0.394744000
H        4.323276000      2.277080000     -0.071789000
H        4.905461000      1.534746000      1.430345000
C        2.532671000      1.358528000      2.766915000
H        2.279834000      0.333732000      2.456230000
H        3.400751000      1.300973000      3.442333000
H        1.672937000      1.751081000      3.329571000
C        3.234877000      3.637857000      2.088101000
H        2.396992000      4.089441000      2.643614000
H        4.092208000      3.564445000      2.774905000
H        3.520529000      4.329317000      1.280090000
C        3.300474000     -2.059390000      1.515468000
C        4.666204000     -2.151069000      1.769084000
C        5.575993000     -2.131969000      0.711003000
H        5.827124000     -2.009445000     -1.431503000
H        6.648708000     -2.191880000      0.910820000
H        2.583937000     -2.042740000      2.342310000
H        5.021842000     -2.224071000      2.799682000
C        0.796672000     -5.934373000     -0.174448000
C       -0.581546000     -6.144030000     -0.182227000
C       -1.453133000     -5.054065000     -0.149513000
H       -1.624767000     -2.903734000     -0.054497000
H       -0.979761000     -7.161296000     -0.209517000
H       -2.533968000     -5.213587000     -0.149206000
H        2.389614000     -4.479113000     -0.130291000
H        1.480814000     -6.786053000     -0.197955000
H       -3.867280000      2.449386000      3.439630000
H       -4.166893000      4.054655000      2.778604000
H       -5.176271000      1.532471000      1.740007000
H       -5.413056000      3.139443000      1.031047000
C        1.845847000     -2.482830000      5.341583000
C        0.938402000     -4.031912000      3.558391000
C       -1.737928000      5.423473000      2.648572000
H       -0.431642000      3.682768000      2.952947000
H       -1.755416000      3.759050000      4.117264000
C       -2.382934000      5.383394000      1.243094000
H       -0.792365000      5.987198000      2.638594000
H       -2.394594000      5.940828000      3.364572000
C       -2.192780000      3.939830000      0.787550000
H       -1.928681000      6.104554000      0.545978000
H       -3.456184000      5.630123000      1.296231000
C       -3.087949000      3.362112000     -0.309001000
C       -2.337831000      3.060612000     -1.578013000
O       -3.182480000      2.748215000     -2.573214000
H       -4.280726000      1.538014000     -0.559540000
H       -2.408376000      0.156916000      0.373228000
H       -1.147386000      3.824809000      0.461188000
H       -3.912305000      4.045428000     -0.574845000
O       -1.136641000      3.046128000     -1.715819000
C       -2.643090000      2.266944000     -3.799717000
C       -2.779583000      0.773023000     -3.913669000
H       -1.586189000      2.569028000     -3.866336000
H       -3.201646000      2.765042000     -4.603716000
C       -3.097205000      0.196719000     -5.146738000
C       -2.571679000     -0.060183000     -2.809071000
C       -2.695783000     -1.440839000     -2.936552000
C       -3.205748000     -1.187637000     -5.277921000
C       -3.011508000     -2.010260000     -4.169955000
H       -3.107430000     -3.094720000     -4.265645000
H       -2.537802000     -2.078967000     -2.064838000
H       -3.459567000     -1.622828000     -6.247893000
H       -3.272221000      0.840175000     -6.014043000
H       -2.312417000      0.367132000     -1.837843000
H        0.713552000     -4.803211000      4.316073000
H        1.941119000     -4.276018000      3.163583000
H        0.221486000     -4.143919000      2.734938000
H        1.620516000     -3.199785000      6.151280000
H        1.786575000     -1.465801000      5.755919000
H        2.895984000     -2.672370000      5.051406000
