# Supplementary material for: Divergent Catalysis: Catalytic Asymmetric [4+2] Cycloaddition of Palladium Enolates
Source: J Am Chem Soc. 2023 May 15;145(20):11301–10. doi: 10.1021/jacs.3c02104 (PMC10388310; doi:10.1021/jacs.3c02104)
Supplement: Supplementary file 2 — ja3c02104_si_002.zip [file ja3c02104_si_002.zip › Comoputed_Structures/32.xyz]

112
Coordinates from ORCA-job SM103c_final_conf_opt_31
  Pd  1.65730480470510     -0.22620819513663     -0.55039528242628
  P   1.17817971038250      1.84343011813749     -1.35201008944906
  O   -0.78457261899464     -0.38647067139829     -1.47731708580398
  N   0.95337427306163      0.50716915187973      1.31353411351750
  C   -0.42161542466941      2.41908913502981     -0.68978092339766
  C   -1.20090492783293      3.28890648605583     -1.46033301488287
  H   -0.88368688548030      3.52923113627973     -2.47683317127709
  C   -2.36232401232801      3.86107297716393     -0.95221016201101
  H   -2.95382828081813      4.53432901500922     -1.57711429368073
  C   -2.75645246300937      3.58091360996893      0.35568070788921
  H   -3.65942930887808      4.03278771484429      0.77177700731696
  C   -2.00117275356257      2.71062234097543      1.12841026079476
  H   -2.30844885044527      2.47989681220632      2.14777098301014
  C   -0.84261610427606      2.10325959009433      0.61911903054009
  C   1.04617301938199      2.09515489365758     -3.15152752158333
  C   0.23246713349894      1.20709878364279     -3.87096882521098
  C   1.72859910662574      3.11718494100395     -3.81960837454342
  C   2.34570641916375      3.13402111865201     -0.78833523546719
  C   2.87649642194508      5.24985121938205      0.26416134315158
  C   1.93206305128106      4.32875665408070     -0.18976676431339
  H   0.86754861139845      4.54098636075620     -0.06907252448150
  C   -3.20954169783040     -0.63240804668752     -1.47579726642921
  C   -4.13670368286872      0.34241584042664     -0.72673913695165
  C   -4.23958978306697     -0.05310208826440      0.75447478415796
  C   -3.35849521940772     -1.28744889858617      0.99003676952195
  C   -1.95739805628692     -0.99487688243040      0.52980973189998
  C   -1.83875805623433     -0.63453271384600     -0.79724026272047
  C   -3.25388971986834     -0.41757796264503     -2.98112591813489
  C   2.46133525144282     -1.07564744662674     -2.26803420070084
  H   1.59174265244722     -1.45080363744390     -2.81695932610671
  H   3.15335350332658     -0.47522566604195     -2.86582463967726
  C   2.97903716237235     -1.79810398897573     -1.15709920272535
  H   4.01725034375259     -1.63240534069507     -0.84642097544147
  C   2.11810046600864     -2.46628033063744     -0.27002805579977
  O   -0.50056422246836      1.27073267255605      2.80697963155444
  C   -0.08918692153765      1.23541704147265      1.53399011864720
  C   1.45964007065886      0.04044986345162      2.60846846221825
  C   0.24876014015693      0.27841769769048      3.51168157114100
  H   -0.37941014724523     -0.62046164891985      3.60832681541900
  H   0.48289628193108      0.67092204401480      4.50846092807445
  C   2.75495263720574      0.77979445770109      3.04351601834284
  H   1.68768051975187     -1.03235030328285      2.54321210321660
  C   3.85955881394099      0.55110971607254      2.01155932650659
  H   4.08739333873561     -0.51956836682290      1.90106871460514
  H   3.57472546492418      0.93971401570621      1.02331118465124
  H   4.78263569226490      1.06176025420013      2.32832489992557
  C   3.20655929288912      0.18861633145228      4.38182210975339
  H   3.37209488555465     -0.89801244542328      4.29877398878916
  H   4.15468799944236      0.64984345340711      4.69846004832541
  H   2.47493862555052      0.36008706374057      5.18663833051512
  C   2.50885149449156      2.28305746866339      3.18490368114488
  H   1.74164078392577      2.51074518018538      3.94103763775278
  H   3.43652866284840      2.78915008654930      3.49340885487296
  H   2.19503255928807      2.72756732185175      2.22834531643346
  C   3.71640474076891      2.87634897411374     -0.92733747793525
  C   4.65693812279541      3.80249690662614     -0.48591355756135
  C   4.23772007795487      4.99037517716480      0.11594032830227
  H   2.54304260572831      6.17670525587763      0.73746167075535
  H   4.97538407109096      5.71306482608335      0.47341826967037
  H   4.04417405202078      1.93382722273605     -1.37599638099578
  H   5.72295580112887      3.59175627578570     -0.60132792805215
  C   0.10248542809082      1.35546075552578     -5.24903243843555
  C   0.78642553074968      2.37318447839262     -5.91779045204419
  C   1.59940976828704      3.25084556371728     -5.20249896852579
  H   2.35961530740854      3.81434562910354     -3.26368201968144
  H   0.68441104201433      2.48253655284272     -7.00056371780194
  H   2.13435471745193      4.05059935583293     -5.72087734599144
  H   -0.30445501931787      0.42607499973976     -3.31750390999368
  H   -0.53899761693512      0.66821639733267     -5.80683369380357
  H   -3.73048014503168      1.35849812483836     -0.83870805468657
  H   -5.13121845040605      0.35346974297283     -1.20246642725157
  H   -3.88691707790446      0.76159543919523      1.40349133542890
  H   -5.28399234017131     -0.26644296609750      1.04130049102702
  C   2.68776621410178     -3.02910351893831      0.99976700741908
  C   0.82490888651901     -3.10634305474509     -0.70128798520885
  C   -4.53024114780824     -1.14902241300089     -3.45822091364041
  H   -2.35327067459186     -0.86820484800896     -3.42548015807972
  H   -3.24369517815951      0.64930580917549     -3.25536484668604
  C   -4.94544978481700     -2.10210471944472     -2.31167706288785
  H   -4.34172295601900     -1.70009894913185     -4.39235490135193
  H   -5.33978494988598     -0.43720603464056     -3.68241404877949
  C   -3.76295001903932     -2.07401842771566     -1.34543763191167
  H   -5.17276125487114     -3.11968325736146     -2.66569778370048
  H   -5.85541721617556     -1.73405686713695     -1.80910687781295
  C   -3.98831276481372     -2.43553017032155      0.12182889703392
  C   -3.36207245702588     -3.73675755065932      0.52639651724960
  O   -3.83325666742323     -4.14274695373404      1.72092378781600
  H   -3.38699098276671     -1.57654556329697      2.05119770227091
  H   -1.09641182044354     -1.20218145564650      1.16653844385222
  H   -2.97762684031265     -2.73953761035327     -1.73941089039702
  H   -5.06075851563722     -2.50062594894470      0.37226884016382
  O   -2.50911988383376     -4.34912576910352     -0.07070870284147
  C   -3.14421704878523     -5.21764608891750      2.35575295166298
  C   -1.87189653831981     -4.74396804279941      3.00595985450741
  H   -2.93701948311646     -6.01493915414274      1.62849774426433
  H   -3.84998708060171     -5.59446502240634      3.10900678478809
  C   -1.90885204503103     -3.70236614851811      3.94109354269517
  C   -0.64350084333772     -5.33040947898964      2.69313798264209
  C   0.52817756780355     -4.89585319669805      3.31266870258873
  C   -0.73861974674964     -3.25976851522879      4.55340172014021
  C   0.48429583526982     -3.85750202644347      4.24184004154975
  H   1.40221236885669     -3.51488855149052      4.72682135108327
  H   1.48139554503961     -5.36674174845257      3.06079153730541
  H   -0.78259615510565     -2.45389102441176      5.29053804838272
  H   -2.86585085612242     -3.23629588703314      4.19060569078410
  H   -0.60606745999936     -6.13203872124925      1.95091548774365
  H   0.07951743263826     -3.07739466400578      0.10484742608673
  H   0.36580924877094     -2.62489410002195     -1.57260211523373
  H   1.01070657339371     -4.17117760449989     -0.93303446868292
  H   1.96439434885032     -2.95987942227175      1.82539812926232
  H   3.62185193491292     -2.53377694069689      1.29839202720861
  H   2.89691374166727     -4.10581300459532      0.86764622581616
