# Supplementary material for: Divergent Catalysis: Catalytic Asymmetric [4+2] Cycloaddition of Palladium Enolates
Source: J Am Chem Soc. 2023 May 15;145(20):11301–10. doi: 10.1021/jacs.3c02104 (PMC10388310; doi:10.1021/jacs.3c02104)
Supplement: Supplementary file 2 — ja3c02104_si_002.zip [file ja3c02104_si_002.zip › Comoputed_Structures/27.xyz]

112
Coordinates from ORCA-job Opt_104a_pdt
  Pd  0.76624621043817      0.66145089652096     -1.60618750274851
  P   1.39680648932743      1.35250990468460      0.47977326024522
  O   -0.08645014026110     -3.79159581819186     -0.54433081761166
  N   1.97057117510752     -1.12590872869601     -1.11297678226302
  C   1.05291542092453     -0.03262334118178      1.63792083578054
  C   0.40945037447930      0.18798327048220      2.85737367923095
  H   0.10821182430594      1.20137706228494      3.12804403598765
  C   0.14346649633779     -0.85875324546608      3.73951060718128
  H   -0.37737122542911     -0.65543219660972      4.67712820395092
  C   0.53911875647611     -2.15240825815864      3.41927541376098
  H   0.34168367733107     -2.97892134975696      4.10544041793365
  C   1.17761168107583     -2.39502620975302      2.20671952232596
  H   1.47552192219596     -3.40750898389350      1.93444883005101
  C   1.42278368168018     -1.35648666334432      1.29956006469548
  C   0.70632938247142      2.82696033474286      1.31530668769462
  C   1.31002198613124      3.43941764169571      2.42209106666646
  C   -0.45893893339037      3.37919717808233      0.77610307065235
  C   3.19791943640929      1.60713667599596      0.71139705103724
  C   5.31919238145391      1.22602882069508      1.81714168597483
  C   3.94790412478432      0.98785846115189      1.71653569824401
  H   3.46364977506226      0.31076968896055      2.42406506339928
  C   -2.21859300143525     -4.11819731620673      0.54909855568121
  C   -3.37707038197656     -4.34134487291269     -0.45050781382968
  C   -3.78325571429643     -3.01764234924103     -1.12268585996518
  C   -3.15255381333320     -1.85450134788262     -0.35617110836584
  C   -1.63646548966355     -1.95025456954667     -0.53622017877401
  C   -1.16829820355927     -3.35080529193890     -0.21498056765814
  C   -1.77760155216868     -5.40383285095307      1.25708021307848
  C   -0.40642792442295      1.90454918792094     -2.76488340503837
  H   -1.39626606206063      2.10201997453442     -2.33656523881211
  H   0.14089214782606      2.81540572185170     -3.03683370584591
  C   -0.18737012221440      0.71428020683061     -3.51230795035805
  H   0.61962261017414      0.72240494420885     -4.25823133850764
  C   -1.20578337165820     -0.32568944647871     -3.75490325605758
  O   2.70270156909017     -2.89649961262200      0.02372532164041
  C   2.03526930063704     -1.73735014359259      0.01343865057605
  C   2.73954282129880     -1.90457650531468     -2.09017078454187
  C   2.96845285971449     -3.22720845512689     -1.34319914399186
  H   2.25203739445949     -4.00516891975044     -1.64270997361385
  H   3.99053070288501     -3.61996718256668     -1.40458330295127
  C   4.03139784756989     -1.19211412501534     -2.56872245001839
  H   2.10618380540551     -2.06364761809124     -2.97622307668716
  C   4.98659692637340     -0.94881487139511     -1.40105753286764
  H   5.88877151843700     -0.42430470537777     -1.75161481198318
  H   4.51883824849583     -0.32247125346669     -0.62908731682410
  H   5.31441988260468     -1.88887753128019     -0.93074424509248
  C   3.67210085046616      0.14092922354244     -3.22409814811148
  H   2.99862782601574     -0.00811617321590     -4.08254371690686
  H   3.16323626952109      0.81564713382753     -2.51720310266539
  H   4.58268668209946      0.64287048215948     -3.58768158268095
  C   4.70035612929171     -2.08545549551619     -3.61760907006039
  H   5.01645964778233     -3.05532562926314     -3.20282723622815
  H   4.02131603254206     -2.28191292161266     -4.46305770446004
  H   5.59998495479258     -1.59154244148471     -4.01655457755014
  C   3.83836132425514      2.47151726794004     -0.18685692480493
  C   5.20419368769971      2.71639724295142     -0.07831666588239
  C   5.94872110595054      2.08984217004571      0.92271502008773
  H   5.89774712730998      0.73247218524997      2.60206174015357
  H   7.02303063942907      2.27360153505639      1.00261588141807
  H   3.25727656885627      2.94759410236611     -0.98202332224601
  H   5.69297696932461      3.39178384749725     -0.78487195744476
  C   0.73870960947638      4.57651712671880      2.98771383787023
  C   -0.43284709284753      5.11515762200569      2.45036660108090
  C   -1.03126827343978      4.51776957385664      1.34263312980470
  H   -0.90494811071396      2.91392719609286     -0.10622115971808
  H   -0.87447389074934      6.01131149223641      2.89382501426395
  H   -1.94177879875307      4.93851671681738      0.91019174392017
  H   2.23305806072648      3.02877257140266      2.83995154517602
  H   1.21363832234053      5.05081260386056      3.85033692413210
  H   -3.07114714971516     -5.09547714656655     -1.19181612052421
  H   -4.22106573308766     -4.77976854690922      0.10463602423677
  H   -3.43380660333956     -2.98192881363534     -2.16658583019910
  H   -4.87882488097254     -2.91046493302431     -1.14991159423651
  C   -2.52653600055969     -0.14926798331135     -3.55064002715068
  C   -0.68017109469974     -1.64006571483043     -4.26278537380446
  C   -2.33359285005754     -5.31124494058580      2.69636566039836
  H   -0.68070208013123     -5.48924178130217      1.24527541987249
  H   -2.16458934222273     -6.28654085598449      0.72586856867907
  C   -3.33209380894083     -4.14976720382982      2.68476608446905
  H   -1.51709078161648     -5.07653673788902      3.39799007325890
  H   -2.78299189346137     -6.25495236754332      3.03906627226769
  C   -2.70199822813262     -3.18519058021653      1.69322743309676
  H   -3.48622232847829     -3.69719028154239      3.67540114289621
  H   -4.31893866988052     -4.48042739824183      2.31735101531038
  C   -3.51418621873860     -2.01570568790040      1.13253292560703
  C   -3.34307230824171     -0.76960558152849      1.96795638216988
  O   -3.65653284795629      0.33475650042643      1.29322518647719
  H   -3.51780475943088     -0.89473568272985     -0.74344920874070
  H   -1.09518130749214     -1.25551399680061      0.13120226868415
  H   -1.80307394560569     -2.76823137185947      2.17765562628430
  H   -4.59674313304910     -2.23764167086337      1.19597205294192
  O   -3.00185803806760     -0.75568435850445      3.12739191109088
  C   -3.57926048138611      1.57431471117454      1.98757792834198
  C   -3.96014877121944      2.68093605142256      1.05169206533371
  H   -2.54658309519061      1.71105496684231      2.35360399772684
  H   -4.23809652962366      1.54834883057310      2.86931841023060
  C   -3.65711777942713      2.60892526757324     -0.31185381888307
  C   -4.57263471999649      3.83253189736787      1.55305599796394
  C   -4.86047010845108      4.90545649701085      0.71038197638246
  C   -3.94647767773545      3.67965155643152     -1.15512667757591
  C   -4.54457450010782      4.83326832735634     -0.64625875244470
  H   -4.77012151787947      5.67280480309131     -1.30838633318238
  H   -5.33825910604535      5.80100164468747      1.11538661175087
  H   -3.69856343367395      3.61217575729552     -2.21760680528164
  H   -3.18457508459510      1.70902949308217     -0.71165077335938
  H   -4.82231203182676      3.89256094482729      2.61618937557936
  H   -1.48974571057665     -2.33077735061369     -4.53878282170530
  H   -0.05472383561492     -2.13035545012392     -3.49776275337945
  H   -0.03611875929479     -1.48954406030579     -5.14514930204160
  H   -1.33223941372021     -1.67508774161831     -1.55552482955688
  H   -3.23780966022311     -0.96091535227980     -3.72736700186658
  H   -2.93351968000410      0.80502059301187     -3.20538852264723
