# Supplementary material for: Divergent Catalysis: Catalytic Asymmetric [4+2] Cycloaddition of Palladium Enolates
Source: J Am Chem Soc. 2023 May 15;145(20):11301–10. doi: 10.1021/jacs.3c02104 (PMC10388310; doi:10.1021/jacs.3c02104)
Supplement: Supplementary file 2 — ja3c02104_si_002.zip [file ja3c02104_si_002.zip › Comoputed_Structures/31.xyz]

112
Coordinates from ORCA-job Opt_102b_pdt1
  Pd  -0.00417829324369     -0.59001730289361     -0.47255661346399
  P   -1.46945363546609     -1.13788066659581      1.22272961316740
  O   -0.18127611234821      1.78009730773106     -0.60022483804067
  N   -2.98328921990556      0.54045857932323     -0.49319082875473
  C   -2.12084101774932      0.21260979158824      2.30483962019521
  C   -1.90698092473104      0.17610879118428      3.68881774022818
  H   -1.46704531642903     -0.71302698245974      4.14184639255079
  C   -2.22798871805633      1.25711885172072      4.50717645815390
  H   -2.05018490294536      1.18910551646866      5.58330258224741
  C   -2.76550924324816      2.41745437569561      3.95517404087507
  H   -3.01320668571149      3.27157098445500      4.58960860102333
  C   -2.98515506284187      2.48023748980496      2.58394367497442
  H   -3.40201722649410      3.38085779810721      2.13035876952065
  C   -2.67965388342220      1.39199038300907      1.75796216151767
  C   -0.61952448396841     -2.21777469869608      2.45366572130380
  C   0.76962419199618     -2.09187055609436      2.58028478176771
  C   -1.28929671670013     -3.15470063326599      3.25070614127986
  C   -2.92937497055861     -2.17073382616288      0.83427606951510
  C   -5.28317398659713     -2.72087893586628      0.95722456657591
  C   -4.21597673342257     -1.89171249945088      1.30174075431373
  H   -4.38927426220561     -1.01490834545604      1.93015735606957
  C   1.47001487419765      2.66261359288279      0.92599320408424
  C   1.50519752207415      4.19140006483144      1.13452039397929
  C   2.21122475632478      4.89927406467473     -0.03953089659520
  C   2.80228141372380      3.84657712694303     -0.98073893808481
  C   1.64210697587511      3.02292861391591     -1.54035258828529
  C   0.84242299930156      2.41839345569797     -0.41697636287864
  C   0.89932030348745      1.89814143386513      2.10896658870387
  C   1.15030474829769     -0.56891762364754     -3.28392406724023
  C   1.47546020884373     -1.12472265900092     -1.96414157908689
  C   0.84312025204059     -2.24762072532256     -1.38507842089811
  O   -3.08397233945720      2.76070097528049     -0.17188842303275
  C   -2.92365042116003      1.51311339046689      0.32151449151996
  C   -3.20285715453912      1.08692594081475     -1.82069754802469
  C   -3.19285251253178      2.61607433328009     -1.59196113928684
  H   -2.32387349534382      3.10500303461875     -2.05391511647217
  H   -4.10935333664550      3.12658210492553     -1.92147057156761
  C   -4.47677662855624      0.50731666426096     -2.47792362356706
  H   -2.34988582933995      0.79697817684413     -2.45743831200830
  C   -5.71138006976782      0.81633905198235     -1.63084605667042
  H   -5.61408412600859      0.38076579172348     -0.62462180600534
  H   -5.87863510490675      1.89974201563439     -1.52046630337264
  H   -6.61327143138768      0.39098369548521     -2.09835705192718
  C   -4.31022926934094     -1.00833467271511     -2.59609648604552
  H   -5.18539337114910     -1.45520221187751     -3.09408591374794
  H   -3.41719705897732     -1.26287123653638     -3.18903019174438
  H   -4.20009048301727     -1.47196600642967     -1.60659436502157
  C   -4.62456672229242      1.11263066725588     -3.87468220854100
  H   -4.76559943352162      2.20473428498834     -3.84038442454817
  H   -3.73495845055594      0.90410947470712     -4.49107832431656
  H   -5.49890263903871      0.68369363627863     -4.38896422347261
  C   -2.72305943578192     -3.29224847816545      0.02348361820787
  C   -3.78739177601089     -4.12699912056178     -0.31029922288648
  C   -5.07190564310631     -3.84088774433362      0.15335392246587
  H   -6.28771048412055     -2.48948670773947      1.32082008267135
  H   -5.90961751853108     -4.48943473895936     -0.11488736223473
  H   -1.71915688100709     -3.50509454959004     -0.35463569271351
  H   -3.61437989709890     -5.00043337482566     -0.94409578461934
  C   1.47447405036310     -2.86647099973154      3.50026828196310
  C   0.79731757440420     -3.79203754232249      4.29439233518081
  C   -0.58413331588950     -3.93778105768794      4.16380165691984
  H   -2.37165959416821     -3.27453114306565      3.15679849563686
  H   1.34773964789838     -4.40741482157507      5.01060564238973
  H   -1.11779465591067     -4.66772862721371      4.77790342038209
  H   1.29641334616844     -1.38833127676615      1.92723249541585
  H   2.55817689563745     -2.75360477806604      3.59018532608928
  H   0.47261497742927      4.55132288968846      1.26150296505724
  H   2.01714607766631      4.39501395805564      2.08755207932371
  H   1.50145811840870      5.52585820014732     -0.60162795226894
  H   3.00488417702755      5.56979219277300      0.32495057491966
  C   2.08493388436846      1.67024207213718      3.06938806928918
  H   0.50981988151335      0.93697787915680      1.73828910389517
  H   0.05228436423805      2.41919917120245      2.57744402929928
  C   3.36432007604980      2.01128622109074      2.27680278616689
  H   2.09577140176758      0.62846291210591      3.42353432474729
  H   2.00431176908956      2.29970570679605      3.96809283929331
  C   2.91505824206754      2.11061475980559      0.82184684032792
  H   4.16587688169457      1.26988675654982      2.40681939869158
  H   3.77981695692254      2.98001876481629      2.59836482941758
  C   3.75057175719466      2.96886448678387     -0.15124931074134
  C   4.64938583705706      2.08861334835908     -0.97649202182391
  O   5.54501748607809      1.47138789786149     -0.19734244744857
  H   3.35676712615279      4.32302090863644     -1.80200596452991
  H   2.82417055616775      1.08385746359037      0.42002068679302
  H   4.41682138464560      3.62466406850689      0.43533936484249
  O   4.58365568052748      1.92366031481581     -2.17044395150614
  C   6.32800744933173      0.43222765760906     -0.78970573530682
  C   5.56468413283463     -0.86201755952405     -0.85268711225032
  H   7.20333130033661      0.33992009808899     -0.13166228485622
  H   6.66383296090928      0.73996910027173     -1.78955853413318
  C   4.90408089156134     -1.34718986426121      0.28334385140415
  C   5.52355291175216     -1.60790776521581     -2.03268096337140
  C   4.85474131129843     -2.83125926464479     -2.07333499647449
  C   4.22730017190408     -2.56326031974421      0.24100376529175
  C   4.20900093965046     -3.31225513302056     -0.93661075342565
  H   3.67880852891532     -4.26678738760515     -0.97061273075046
  H   4.82769606602578     -3.40463241422537     -3.00298585368998
  H   3.71073163537685     -2.93085309168042      1.13137736746105
  H   4.92398394899271     -0.76616849719308      1.20912135605102
  H   6.01768769500745     -1.22462843403134     -2.92952843935415
  C   -0.14438791667105     -0.97897438888133     -3.92693131741131
  H   -0.14602852583874     -2.05730423542685     -4.15738464640171
  H   -0.99435681199303     -0.80407691752696     -3.24747635495496
  H   -0.32024666952610     -0.43117498103484     -4.86327097814676
  C   1.99812592782073      0.27443898684647     -3.91012039441759
  H   1.75126513151292      0.70271666315853     -4.88600684290151
  H   1.97399674885689      2.19610386635195     -2.19354117569996
  H   2.96022916204703      0.54733969743459     -3.46758617125976
  H   1.39163090471612     -2.84961738064175     -0.65394546515747
  H   0.07895984916271     -2.80226164806064     -1.94289279576602
  H   2.46914805218452     -0.85194746278486     -1.58642675259754
  H   0.97024978233804      3.64003828549197     -2.15907650136051
