# Supplementary material for: Divergent Catalysis: Catalytic Asymmetric [4+2] Cycloaddition of Palladium Enolates
Source: J Am Chem Soc. 2023 May 15;145(20):11301–10. doi: 10.1021/jacs.3c02104 (PMC10388310; doi:10.1021/jacs.3c02104)
Supplement: Supplementary file 2 — ja3c02104_si_002.zip [file ja3c02104_si_002.zip › Comoputed_Structures/25.xyz]

112

Pd         0.26523        0.08732       -0.99834
P         -0.50446        2.10358       -0.36229
O          0.93470       -1.89801       -0.91586
N          1.97303        0.62042        0.19471
C         -0.29658        2.16597        1.47356
C         -1.28971        2.75276        2.26261
H         -2.17211        3.18069        1.78622
C         -1.18372        2.80167        3.65238
H         -1.98440        3.26131        4.23667
C         -0.06598        2.26965        4.28541
H          0.02321        2.29612        5.37342
C          0.95048        1.71017        3.51801
H          1.84178        1.30232        3.99594
C          0.84901        1.65199        2.12333
C         -2.23404        2.63922       -0.58019
C         -2.57768        3.82093       -1.24219
C         -3.24498        1.78197       -0.12412
C          0.48262        3.52626       -0.94183
C          1.51180        4.66820       -2.81138
C          0.75372        3.61181       -2.31348
H          0.36165        2.84664       -2.98991
C          2.45777       -3.25242        0.27631
C          2.98095       -3.71201        1.61357
C          1.92176       -3.74165        2.70878
C          1.03191       -2.53889        2.65246
C          0.79077       -1.93133        1.47973
C          1.41603       -2.36435        0.21435
C          3.17942       -3.69293       -0.95742
C         -1.11790       -0.50895       -2.44472
C         -1.61890        0.71209       -3.12123
H         -2.43322        1.22956       -2.60389
C         -1.21500        1.22774       -4.29518
O          3.12709        0.95277        2.06261
C          1.97781        1.05995        1.39611
C          3.32005        0.14962       -0.14027
C          4.02274        0.19960        1.22670
H          4.13953       -0.79753        1.67432
H          4.99146        0.71438        1.22367
C          3.98785        0.96369       -1.27289
H          3.23465       -0.89221       -0.48096
C          3.14885        0.82505       -2.54378
H          2.13250        1.22315       -2.40034
H          3.61555        1.37795       -3.37406
H          3.05454       -0.23048       -2.84322
C          5.36991        0.35771       -1.53054
H          5.29221       -0.71300       -1.77942
H          5.85496        0.86701       -2.37765
H          6.03973        0.45792       -0.66189
C          4.11899        2.43745       -0.89081
H          4.58632        3.00555       -1.70981
H          3.13525        2.88671       -0.69441
H          4.74627        2.57648        0.00403
C          0.97811        4.50607       -0.07565
C          1.74668        5.55586       -0.57738
C          2.01429        5.63820       -1.94315
H          1.71907        4.72852       -3.88255
H          2.61846        6.46127       -2.33270
H          0.77172        4.44952        0.99545
H          2.13923        6.31341        0.10528
C         -3.92039        4.13292       -1.45948
C         -4.92211        3.27526       -1.00949
C         -4.58182        2.10219       -0.33253
H         -2.98568        0.85983        0.40183
H         -5.97243        3.52072       -1.18482
H         -5.35966        1.42571        0.02881
H         -1.79847        4.49821       -1.59759
H         -4.18215        5.05452       -1.98497
H          3.43723       -4.71221        1.52106
H          3.81591       -3.04765        1.93116
H          1.27503       -4.63392        2.58563
H          2.39028       -3.84335        3.70056
H         -1.67162        2.14022       -4.68888
H         -0.42426        0.76985       -4.89600
C         -0.30449       -1.39525       -3.37645
C         -2.23875       -1.29000       -1.78004
H         -2.89232       -1.75702       -2.54275
H         -1.84303       -2.09486       -1.14730
H         -2.87782       -0.64866       -1.15703
H          0.58453       -0.88391       -3.77818
H          0.03972       -2.29520       -2.85331
H         -0.92867       -1.69392       -4.23901
H          0.50681       -2.22011        3.55927
H          0.07066       -1.10980        1.40911
C          2.89830       -5.14448       -1.35620
H          2.89569       -3.03051       -1.79174
H          4.27226       -3.58389       -0.81091
C          1.43479       -5.41871       -1.69385
H          3.51883       -5.41511       -2.22731
H          3.21090       -5.82078       -0.53996
C          0.48959       -5.31174       -0.54647
H          1.09710       -4.76730       -2.51674
H          1.36282       -6.45695       -2.07152
C         -0.74813       -4.79230       -0.62062
C         -1.63260       -4.75940        0.54350
O         -2.78388       -4.11932        0.24954
H          0.80325       -5.75561        0.40570
H         -1.11537       -4.32465       -1.53615
O         -1.40187       -5.22612        1.64158
C         -3.76602       -3.96157        1.26809
C         -3.78243       -2.55704        1.80670
H         -4.73259       -4.20589        0.80683
H         -3.56225       -4.68366        2.07348
C         -2.61723       -1.99067        2.33630
C         -4.95938       -1.80394        1.80529
C         -4.97787       -0.51380        2.33809
C         -3.81173        0.04351        2.85998
C         -2.62780       -0.69652        2.85012
H         -1.69113       -2.56791        2.34135
H         -5.87347       -2.23311        1.38493
H         -5.90825        0.05992        2.33884
H         -3.82054        1.05789        3.26604
H         -1.70735       -0.26163        3.24936
