# Supplementary material for: Divergent Catalysis: Catalytic Asymmetric [4+2] Cycloaddition of Palladium Enolates
Source: J Am Chem Soc. 2023 May 15;145(20):11301–10. doi: 10.1021/jacs.3c02104 (PMC10388310; doi:10.1021/jacs.3c02104)
Supplement: Supplementary file 2 — ja3c02104_si_002.zip [file ja3c02104_si_002.zip › Comoputed_Structures/30.xyz]

112
Coordinates from ORCA-job SM103b_final_conf_opt_07
  Pd  -1.65508137645878     -0.70108056826909      1.42903668787190
  P   -0.74348144465545      1.19385216057935      0.44414585148233
  O   -0.74364150366340     -1.99689878120080      0.07053304535121
  N   -2.71913255934923      0.09040506165958     -1.28132440611036
  C   0.13224509346771      0.89230194480378     -1.14036947056517
  C   1.46576911793699      1.28762214275774     -1.27118697845623
  H   1.96573155682835      1.78528140321438     -0.44143426849439
  C   2.18238216379197      1.05799332460212     -2.44402149444202
  H   3.22150017537264      1.38449897607064     -2.50899230800344
  C   1.57026187785271      0.41564375254223     -3.51510503188270
  H   2.12230172494348      0.23330673400452     -4.43978816854269
  C   0.24936154560455     -0.00331545666861     -3.40008128294999
  H   -0.23847380988068     -0.52491662766320     -4.22438811471414
  C   -0.47643455725404      0.22470438347120     -2.22555466981426
  C   0.55907972029269      1.93791700443525      1.50270133363001
  C   0.80149076993314      3.31654739756815      1.54997326143609
  C   1.31990603920773      1.08053054772730      2.30701528513128
  C   -1.81123642855641      2.64139926050100      0.11214663634664
  C   -3.37578992961645      4.28474898642162      0.96390128019470
  C   -2.56189475042864      3.17261915828614      1.16699256544994
  H   -2.50758288101238      2.71683264641632      2.15725693669404
  C   1.24115354453853     -3.26153905909246     -0.57728483774309
  C   1.47900768702820     -4.70219851490353     -0.07795054764842
  C   2.08403098620385     -4.69302634222436      1.33562278108600
  C   2.30914283091409     -3.23120371149143      1.75046725276525
  C   0.99502814022014     -2.49591022283195      1.66782610723347
  C   0.38531673067189     -2.53048718574401      0.44616658648239
  C   0.80510197389761     -3.23767221691241     -2.03643333885244
  C   -2.74116315109205      0.17515376662389      2.99478168403108
  H   -2.27909063121743      0.96843374262127      3.58976941227786
  H   -3.71795158263697      0.43245627987020      2.57008237307095
  C   -2.42676087303494     -1.16873069847250      3.34375730716905
  H   -1.63482856662844     -1.35185237470984      4.07936634717743
  C   -2.82976804864514     -2.24784127743655      2.53236707475531
  O   -2.25075243606523     -1.10631863979221     -3.11974928946931
  C   -1.85895291177093     -0.24846812049341     -2.15610526036109
  C   -3.96827790872007     -0.58246601401965     -1.60717315154361
  C   -3.58418245343238     -1.50193991968979     -2.78709820954923
  H   -3.56526106233960     -2.56521844440962     -2.50632492962576
  H   -4.21334637464433     -1.38002681235121     -3.67978838488253
  C   -5.11563108161220      0.42009798374872     -1.87660934797371
  H   -4.27650942804364     -1.18959582187613     -0.74200503079565
  C   -6.39258345810684     -0.36850338010464     -2.17256002902035
  H   -7.24152304850438      0.31701936718307     -2.32106144982893
  H   -6.30038615533598     -0.97934186587632     -3.08465720082981
  H   -6.64604453591937     -1.04232040366188     -1.33781290597165
  C   -4.77494936720033      1.33415226151456     -3.05354607581039
  H   -3.85241396724357      1.90050583812700     -2.85717699266370
  H   -4.63988695659166      0.77001366251731     -3.99020691226041
  H   -5.58578384067266      2.06003029536210     -3.22242889684395
  C   -5.32149761024720      1.26364253049938     -0.61802289112306
  H   -4.41765304338867      1.83906834058945     -0.37809594744220
  H   -6.15694876154931      1.96813300356381     -0.75545749203416
  H   -5.55809856581379      0.62581597056964      0.24926296710883
  C   -1.88260918678402      3.24332200044957     -1.14671064292950
  C   -2.70410433099013      4.35108720904158     -1.35100586277402
  C   -3.45343599910480      4.87392684613065     -0.29800338668697
  H   -3.95723117819069      4.68925527384608      1.79597024478888
  H   -4.09728534465947      5.74186719573500     -0.46018299317557
  H   -1.29819672860482      2.84312983771292     -1.97766363965832
  H   -2.75663585399403      4.80816999019964     -2.34228112457700
  C   1.77979324235857      3.82807261353413      2.40166985263791
  C   2.52625483999829      2.96922515205085      3.20898132588894
  C   2.29983115901996      1.59353500032395      3.15520960474801
  H   1.14707725168943      0.00055287338633      2.25735913984334
  H   3.28743818384058      3.37357900282949      3.88099270578607
  H   2.88611370789714      0.91088205194062      3.77435587836778
  H   0.21987965870095      3.99653456471906      0.92341881235047
  H   1.95605931397272      4.90612515597820      2.43755704752172
  H   0.51576583421804     -5.23578729550772     -0.10093363271103
  H   2.13647967248386     -5.22949973741224     -0.78867273050367
  H   1.40536468700055     -5.16778831681492      2.05992196022462
  H   3.03436044650116     -5.25374742507169      1.36626632047475
  C   -4.14114686802728     -2.27323004253672      1.79395883010797
  C   -2.21240696434636     -3.60044881184669      2.73667132985701
  C   2.10929143660158     -3.25678756746516     -2.86822789330593
  H   0.23868965797323     -2.31626926546067     -2.21878841287929
  H   0.13403947873541     -4.07542823097720     -2.28101760748360
  C   3.26928417909482     -2.99243853565041     -1.88370485557718
  H   2.07323373535261     -2.48347679617521     -3.65079364524911
  H   2.24752759742833     -4.21648513601137     -3.38945702211794
  C   2.58657042358329     -2.48921880367633     -0.61697577181085
  H   4.00243849886178     -2.26872154769245     -2.27273467907403
  H   3.82402987681956     -3.92237346353578     -1.67307261313777
  C   3.30777040534431     -2.62903411088317      0.72858469990262
  C   3.95838904694620     -1.38128127894677      1.26879983848031
  O   4.23043186193840     -0.47057846864370      0.32987484081229
  H   2.74239229616436     -3.17759425845092      2.75843264508366
  H   0.53828773289094     -2.03216150577899      2.54581646082832
  H   2.32102369364344     -1.43273012165358     -0.77529886925967
  H   4.15720921691682     -3.33232819512896      0.62045809082467
  O   4.26743361569923     -1.21937284508955      2.42887934395859
  C   4.95603879913500      0.68472436487194      0.75974139266291
  C   5.08181095376510      1.63370615479401     -0.39192889456170
  H   5.94449824710345      0.35981494586876      1.12401398430050
  H   4.42639652612350      1.15447636087032      1.59946602571748
  C   4.47437050579691      2.89101437359599     -0.33687522739871
  C   5.80491378345077      1.27637485760555     -1.53662402394327
  C   5.91035620215935      2.15873479378709     -2.60896241878032
  C   4.58059176362011      3.77748227646401     -1.40896616580799
  C   5.29722216189835      3.41236044598352     -2.54739910030701
  H   5.37980420558857      4.10422525001658     -3.38929242900714
  H   6.47550681867901      1.86907875686435     -3.49836612069610
  H   4.09567788002583      4.75531366793739     -1.35540295033490
  H   3.90399300258161      3.17292671397391      0.55274280141071
  H   6.28323544669990      0.29451424710308     -1.58689977318232
  H   -2.92501514667401     -4.27315444345399      3.24563557705681
  H   -1.28762790483967     -3.54834877707888      3.32506905673110
  H   -1.96562958260548     -4.05786917415343      1.76592882274211
  H   -4.86551496741852     -2.88183165658190      2.36478462766835
  H   -4.02495181293619     -2.75758562510156      0.81212389697926
  H   -4.58043179650121     -1.27918600879074      1.64201986867687
