# Supplementary material for: Divergent Catalysis: Catalytic Asymmetric [4+2] Cycloaddition of Palladium Enolates
Source: J Am Chem Soc. 2023 May 15;145(20):11301–10. doi: 10.1021/jacs.3c02104 (PMC10388310; doi:10.1021/jacs.3c02104)
Supplement: Supplementary file 2 — ja3c02104_si_002.zip [file ja3c02104_si_002.zip › Comoputed_Structures/TS1i.xyz]

92
Coordinates from ORCA-job TS12e
  Pd  0.11177717265560      0.18165419714449     -0.68295527403111
  P   -1.78284457903550     -1.04660313572332     -0.52339285192860
  O   1.41566544062493      1.94738203784100     -0.97838117503559
  N   -0.85437685422077      1.36415278132506      0.93744030303455
  C   -2.04266943031902     -1.43799075550192      1.26141134795078
  C   -2.52038965311626     -2.69860422567231      1.63247964688624
  H   -2.74084821280690     -3.43535461679652      0.85847463110295
  C   -2.72833381883510     -3.03915760657207      2.96824783894481
  H   -3.10081923429465     -4.03523333680604      3.21946374615493
  C   -2.46821622506851     -2.10988553452403      3.96975494385148
  H   -2.62661671274236     -2.36397193395306      5.02006572799044
  C   -2.00776587825403     -0.84426186181671      3.62345313284668
  H   -1.80893369908990     -0.10360904872391      4.39837379061962
  C   -1.78619521503129     -0.49336101616941      2.28466563305171
  C   -3.34603008787588     -0.20290390287029     -0.96404446006947
  C   -4.45271608667360     -0.14304889793381     -0.10984614273094
  C   -3.40967059672273      0.43427131998610     -2.21090754425865
  C   -1.93917682988028     -2.68146237133127     -1.31810501938308
  C   -0.93144364747220     -4.84940947712822     -1.73817380773795
  C   -0.89350885574009     -3.59905311422179     -1.12733428311770
  H   -0.05309836999382     -3.33843708474594     -0.47748994609206
  C   3.52708398425261      1.53599930402262     -0.06389343698220
  C   4.97950566425572      1.96217331908982     -0.12470809977548
  C   5.55099544705736      2.07213846472293     -1.53226442771990
  C   4.61944418924700      2.85464804582535     -2.44572182646613
  H   5.04229407747833      2.93642798824473     -3.46009184105329
  H   4.51487381297234      3.88625608073675     -2.06523507707498
  C   3.24685114123200      2.19458458641244     -2.49662146286287
  H   2.52076667062544      2.79644990647390     -3.06381238500296
  H   3.32397661193379      1.22539927333428     -3.02914845415968
  C   2.66974506769691      1.93676888608659     -1.12646321632637
  C   2.92043397052422      1.54163279732135      1.30935290551646
  H   2.65901166616088      2.57040540640259      1.61353725343371
  H   1.99202249709937      0.94834234953170      1.33174011789906
  H   3.62129346327526      1.14176184794250      2.05606432704769
  C   1.36388459181002     -1.02698908868946     -1.78094360776956
  H   1.72027621445337     -0.48438846937793     -2.66868433568771
  H   0.79447464875221     -1.92730837016769     -2.04159540944110
  C   2.26104842671773     -1.11283475861268     -0.67721018939905
  H   1.99693669975525     -1.82017663271353      0.11624422569558
  C   3.54126274370953     -0.49989152551955     -0.58341387416836
  C   4.47514504519110     -1.06181733638090      0.41685518561374
  H   4.02607498954382     -0.29818634487261     -1.54351493980492
  O   -1.39665651771134      1.72443531603054      3.06645868482105
  C   -1.31997688192138      0.87845268655533      2.02627241836141
  C   -0.63983168391195      2.79907763405998      1.13152715250912
  C   -0.73405624737510      2.93034498344090      2.65635453525102
  H   0.25544383704844      2.95303047181104      3.13923677330988
  H   -1.32834970429628      3.78146135446089      3.01069755387617
  C   -1.65375088512675      3.65653665973113      0.33045598779739
  H   0.36705003911693      3.04010665253697      0.76327056511246
  C   -1.49594428365977      3.36162990826392     -1.16120413228871
  H   -2.19609265334792      3.97994206040041     -1.74520466479597
  H   -0.47065234698711      3.56827998015995     -1.49973559263145
  H   -1.70575473429532      2.30558999375371     -1.37986558513120
  C   -1.32489020462091      5.13132758953773      0.57565222961431
  H   -0.28843687483714      5.35950334035193      0.27949554256971
  H   -1.99354217136377      5.77144274482391     -0.02076477031997
  H   -1.45018288381177      5.42134123660316      1.63094569568723
  C   -3.09025877161734      3.35923367600838      0.76240074150213
  H   -3.34850152044420      2.30388084043614      0.58992895166432
  H   -3.26143754187782      3.58835281209154      1.82620447943808
  H   -3.79584026120535      3.96994383479893      0.17798230629445
  C   -3.01199602799652     -3.03417672612719     -2.14515362892761
  C   -3.04060568952593     -4.28302203915957     -2.76521663589771
  C   -2.00386889095012     -5.19313373157197     -2.56275327131739
  H   -0.11555583116054     -5.55745766414911     -1.57358888300238
  H   -2.03087685446686     -6.17211254687856     -3.04751406447863
  H   -3.83473575026554     -2.33301409073456     -2.30130342205680
  H   -3.88493363470180     -4.54805909482828     -3.40660713940426
  C   -5.60083279097817      0.54938339615310     -0.49463325079153
  C   -5.65950780427816      1.17442726996506     -1.73918650960162
  C   -4.56315730454975      1.10935693476337     -2.60058474970490
  H   -2.54018806010221      0.40706253265046     -2.87443576620743
  H   -6.55973370102915      1.71693982037113     -2.03851607328732
  H   -4.60128194002520      1.59962555998221     -3.57643622039009
  H   -4.42079502400734     -0.63472284756688      0.86494357680457
  H   -6.45567756217625      0.59868316892847      0.18448847799038
  H   5.59534338017860      1.28448066281062      0.48937806860520
  H   5.05483342670270      2.95050500242077      0.36991415567947
  H   5.70899336023959      1.06565483625294     -1.95671552362028
  H   6.54604294430733      2.54433292916349     -1.49277778239034
  C   4.04930109038031     -1.46084420419656      1.69614834975243
  C   5.83166660027403     -1.23723040843806      0.09904294088667
  C   4.94145826957222     -2.00830830183478      2.61345570024090
  H   3.00133302562097     -1.33729587265000      1.97700288805996
  C   6.28715044171996     -2.17317807600162      2.28076883695791
  H   4.58190339241020     -2.30953875511305      3.60108837887843
  C   6.72656740819883     -1.78600506321944      1.01557282098392
  H   6.18625585701459     -0.94819568089308     -0.89391278465114
  H   7.77541987443998     -1.91555962841257      0.73591284266588
  H   6.98654983754818     -2.60263930316217      3.00229812602155
