# Supplementary material for: Divergent Catalysis: Catalytic Asymmetric [4+2] Cycloaddition of Palladium Enolates
Source: J Am Chem Soc. 2023 May 15;145(20):11301–10. doi: 10.1021/jacs.3c02104 (PMC10388310; doi:10.1021/jacs.3c02104)
Supplement: Supplementary file 2 — ja3c02104_si_002.zip [file ja3c02104_si_002.zip › Comoputed_Structures/TS1h.xyz]

92
Coordinates from ORCA-job TS12d
  Pd  0.62242087528999      0.25386367697349      0.60886850176073
  P   -1.28307333992436     -0.02460578934571     -0.60721814741833
  O   2.77185260183093     -0.01184996016962      1.19889619989260
  N   0.81981512854325     -1.94956463180695      0.18216438621989
  C   -0.80492214091898     -0.91489839860324     -2.16236421157617
  C   -1.38182335649495     -0.54261321255786     -3.38234208617136
  H   -2.10767408348787      0.27018029045333     -3.40548228069486
  C   -1.06469525400796     -1.18829550571154     -4.57612231770561
  H   -1.53863759737266     -0.86290848787302     -5.50535757619746
  C   -0.15941052224555     -2.24395485447134     -4.57758300558316
  H   0.09768285886621     -2.75796114516259     -5.50624065041795
  C   0.41164403837307     -2.64817961413587     -3.37679529813995
  H   1.11465618885780     -3.48130574392456     -3.35693096169677
  C   0.10642381693311     -1.99953764968265     -2.17238587641719
  C   -2.28392684127440      1.34669420917469     -1.27527181520666
  C   -3.66543391528637      1.45150634022609     -1.09444784507113
  C   -1.60982012768392      2.34213920690103     -1.99759542451333
  C   -2.53227920647597     -1.17386632861613      0.08776957165807
  C   -3.88639889287361     -1.82253759088690      1.99284339768781
  C   -2.95105879256676     -0.97184092460319      1.40912325328346
  H   -2.53897352326566     -0.13857373384503      1.98075175400425
  C   4.39543757356833      1.65193756187092      0.88029755180034
  C   5.49373188641608      2.16816109806116     -0.02816436664853
  C   5.15182788530023      2.10502898412731     -1.50832715861387
  C   4.66662378246168      0.71309460344346     -1.88106930189421
  H   4.43005965007700      0.65152511643163     -2.95571914598608
  H   5.47494897788231     -0.01659953412363     -1.69579657137431
  C   3.44440706686837      0.34404723756612     -1.05429245610802
  H   3.13204794841488     -0.69943500840458     -1.21214116316927
  H   2.57399162975743      0.96614911326639     -1.36064774660925
  C   3.57992705581957      0.58277110804620      0.42439551200947
  C   4.76944795265557      1.65236589179823      2.34052595268397
  H   5.62469253103070      0.97787009612700      2.51938895298887
  H   5.07202394754541      2.65875396471255      2.67310047661462
  H   3.93253078632135      1.31037671090495      2.96438545367970
  C   0.65593632182525      2.24394632635778      1.27243339241515
  H   1.06675308006561      1.97739349986965      2.26341470201670
  C   -0.72600429171462      2.77192190874629      1.41901220045803
  C   1.62992475332313      2.88695718435937      0.44612449883323
  H   1.32446935133244      3.22833025295782     -0.55030919785121
  C   2.96339392611690      3.09570183276579      0.84603385216315
  H   3.54084404887000      3.79966605329941      0.23829480055539
  H   3.10649762826729      3.22386769554513      1.92226405082614
  O   1.37662915827507     -3.69987010663042     -1.07780382852828
  C   0.75954643664016     -2.51219434294919     -0.96198156888297
  C   1.54241076439834     -2.82462266800202      1.09899025077880
  C   2.03486224721585     -3.95175018103866      0.17189207042004
  H   3.12018922975990     -3.91639837733298     -0.00278020569771
  H   1.75856514166025     -4.96255137578177      0.50052895736858
  C   0.66911909411671     -3.26644806539533      2.29758683984405
  H   2.39008673229323     -2.24783519746996      1.49841446925018
  C   -0.58718497095113     -3.99497516130333      1.82236838690470
  H   -0.34538438556809     -4.89760441195992      1.23815949601135
  H   -1.19196131578410     -4.31636165862047      2.68450874699109
  H   -1.21394196752784     -3.34076320581749      1.19983294486192
  C   0.27766665346240     -2.02309341659791      3.09898284995319
  H   -0.34534521201563     -2.30112831778805      3.96385686629756
  H   1.17038435741813     -1.49768593865916      3.47261233331212
  H   -0.29301859744759     -1.31156137713208      2.48029892179422
  C   1.50772952941653     -4.18438134286087      3.18978395816562
  H   2.43251920555574     -3.68244607498799      3.51693304744597
  H   0.93833536294739     -4.46257092909626      4.09027104250717
  H   1.78874541960397     -5.11901218532789      2.67896381166620
  C   -3.06350735535404     -2.24709514261517     -0.63703464771100
  C   -3.98815359951699     -3.10738661961843     -0.04598817683113
  C   -4.40223554910795     -2.89757317849949      1.26866329567672
  H   -4.20577771021681     -1.65031785557947      3.02365797494025
  H   -5.12657360767477     -3.57332630554388      1.73012525989408
  H   -2.75263802044308     -2.42078018033675     -1.66934288784211
  H   -4.38800381173609     -3.94700957657940     -0.62001945296032
  C   -4.36354595428160      2.52857391732720     -1.64029214615528
  C   -3.69254092627899      3.49720940369385     -2.38391377562789
  C   -2.31199933311103      3.39951650279431     -2.56526127623938
  H   -0.52498005296352      2.27564486585354     -2.12459943126552
  H   -4.24495277666063      4.33339181880106     -2.81996783645849
  H   -1.77755111437006      4.16129260445248     -3.13828262176106
  H   -4.20325855707016      0.68593700742804     -0.53121883003307
  H   -5.44341555755506      2.60348915965713     -1.48966393030424
  H   5.74518235869539      3.20244341968849      0.26718444945023
  H   6.41367731550346      1.58068403475830      0.15946045113421
  H   4.35903622365095      2.83886356336663     -1.73886371418407
  H   6.02861738868259      2.39113582916445     -2.11173059587049
  C   -1.21068040011804      3.85438497946246      0.67211914947365
  C   -1.57373681334873      2.22639997394026      2.39918813003418
  C   -2.50242233410627      4.34130534484781      0.86397906085812
  H   -0.55616259714855      4.33407377205638     -0.05745558212947
  C   -3.33777067058028      3.77280546825690      1.82300495032997
  C   -2.86100039431970      2.71456284867762      2.59979563617182
  H   -1.19886006111706      1.40478892664415      3.01756230707479
  H   -3.49657209673062      2.27096351859333      3.37125819598305
  H   -2.85746353810252      5.17910539366282      0.25851958988400
  H   -4.34892474510951      4.15886899033569      1.97438320751772
