# Supplementary material for: Divergent Catalysis: Catalytic Asymmetric [4+2] Cycloaddition of Palladium Enolates
Source: J Am Chem Soc. 2023 May 15;145(20):11301–10. doi: 10.1021/jacs.3c02104 (PMC10388310; doi:10.1021/jacs.3c02104)
Supplement: Supplementary file 2 — ja3c02104_si_002.zip [file ja3c02104_si_002.zip › Comoputed_Structures/TS1j.xyz]

92
Coordinates from ORCA-job TS12f
  Pd  -1.92025148620820      5.24881866296297     16.36492666273671
  P   -2.00098512337438      5.68130598801866     18.54516093640914
  O   -2.17119677354959      5.81773131562989     14.20265760836471
  N   -3.99961758817096      6.17868648153793     16.43581707684201
  C   -2.60272618525741      7.37640501751281     18.88961528209768
  C   -2.00320197985060      8.14477208711372     19.89335409221835
  H   -1.18137511944532      7.71957580713327     20.47196860598329
  C   -2.44028575955436      9.43623618490230     20.17876015698958
  H   -1.95325426901682     10.00899107566535     20.97167206843817
  C   -3.50023065205454      9.98424264207687     19.46172484942774
  H   -3.85535834215971     10.99385094081942     19.67951026262318
  C   -4.10719706406256      9.23836772968063     18.45739589721675
  H   -4.93290171678014      9.66195520827133     17.88537925856902
  C   -3.66995443679766      7.94185134537512     18.15030024151220
  C   -0.53264697420251      5.51536192836381     19.61598690495418
  C   -0.57873579009147      4.94757502551446     20.89423346996733
  C   0.69146746524735      5.97061303543051     19.10850128564321
  C   -3.25347561616646      4.63799388430974     19.37959731331686
  C   -5.15520090957414      4.30732645331742     20.84244199516571
  C   -4.21214769911798      5.15313847214067     20.25806350448347
  H   -4.22941763123487      6.22162683996604     20.48483064812307
  C   -0.38975883099696      5.13271847430065     12.84921063629176
  C   0.05948042747413      4.84811589688404     11.43169257783116
  C   -1.00123652499825      4.27223792367131     10.50027146324489
  C   -2.32606684543385      4.99976566380808     10.66244636425669
  H   -3.08365788427040      4.58941604133820      9.97522956825008
  H   -2.20241414221909      6.06447378075406     10.39374785748602
  C   -2.80911428106226      4.89686477865506     12.10274730262561
  H   -3.71372681013136      5.50208574788070     12.27073300105826
  H   -3.08838361247719      3.85179025795888     12.32885974735644
  C   -1.77047539793202      5.34433553581758     13.10602303055945
  C   0.57127269714478      6.00204465428223     13.61682301003549
  H   0.26199074912462      6.12419139466054     14.66309359995059
  H   1.59429074768192      5.59225370950325     13.59237361842277
  H   0.61202051808595      7.00850917250913     13.16380259307648
  C   -0.22611480021938      4.06430468966595     16.37408104314102
  H   -0.25585610389410      3.56470602891221     17.35153014904106
  H   0.69471212543385      4.64812072329203     16.24075419334851
  C   -0.68333174107901      3.31317397181584     15.25682039950536
  H   -1.46156327557348      2.56699158264820     15.44934363499893
  C   -0.12565505899623      3.33736957393460     13.95226296768637
  H   0.93506009281824      3.60401439147747     13.90683066190942
  C   -0.47917362081062      2.23085366146575     13.04208465102281
  O   -5.48714909640832      7.82977804287037     16.62122060074230
  C   -4.35423327220826      7.24593742831851     17.04944083884363
  C   -5.01406531258908      5.86581411951716     15.43083075110241
  C   -5.90472377747743      7.11967103172135     15.44919165799748
  H   -5.73577729623447      7.77035076438274     14.57804405385582
  H   -6.97955241971006      6.91725040884154     15.54174008114173
  C   -5.74294035248900      4.52919682657538     15.71459558275055
  H   -4.49150347617280      5.76687479072160     14.46830484964819
  C   -6.41204396519054      4.55089588470620     17.08881456409203
  H   -6.93421197509164      3.59959386682543     17.27517733880670
  H   -5.67129751918064      4.68771304416191     17.89006213378829
  H   -7.16024960826541      5.35582796726063     17.17025491837235
  C   -4.73131389712950      3.38543937829520     15.64832111391829
  H   -5.22970061568754      2.42031202152171     15.83137176292223
  H   -4.25205975065509      3.34264402677678     14.65802575965223
  H   -3.93392358006951      3.51045325612933     16.39610652080140
  C   -6.79013489518585      4.31691309432192     14.61782804716360
  H   -7.57857222772310      5.08537350847988     14.63712023781304
  H   -6.32443710117472      4.32959137764780     13.61898482254689
  H   -7.28304517702013      3.34085299771623     14.74764467128253
  C   -3.24433601004262      3.26435523767784     19.10327783192518
  C   -4.17957400632456      2.42041464040348     19.69568757164371
  C   -5.14093898141961      2.94182343086620     20.56297250933897
  H   -5.90613476781478      4.72073476897027     21.52032391284914
  H   -5.88265096678526      2.28163374347349     21.01940679975979
  H   -2.50409724476599      2.85852647731780     18.40803034290417
  H   -4.16481637724040      1.35125031269131     19.47044563254156
  C   0.58372311228324      4.84792048315808     21.65784924268265
  C   1.79639960038475      5.31678212331810     21.15332210712512
  C   1.84880545790450      5.88050918227841     19.87760036224583
  H   0.72933727142156      6.39420722159084     18.10069743579568
  H   2.70596132511630      5.23655526622883     21.75386665406583
  H   2.79828676183873      6.24159300342720     19.47480696864755
  H   -1.52707182892230      4.58339865022407     21.29633672738576
  H   0.54049416491562      4.40214690432221     22.65474741019148
  H   0.94915112534952      4.19307151582469     11.44578939735136
  H   0.42158589753263      5.80621095723705     11.00910943348122
  H   -1.15134123261858      3.20200759712441     10.70992136520992
  H   -0.64604560722951      4.33753509784623      9.45883938129822
  C   0.49375088429116      1.66784225627602     12.20085845855374
  C   -1.77553065823672      1.68931898964112     12.99464956279819
  C   -2.09336082173093      0.65767744204703     12.11724356314681
  C   0.17777996208190      0.63577979568182     11.31961779780688
  C   -1.12059247427668      0.13012789010768     11.26555167600735
  H   -2.54971334009789      2.09291362272391     13.65038194799975
  H   -3.11264110376512      0.26279924433590     12.09504760958656
  H   1.51796139801648      2.04768108091362     12.24484242997405
  H   0.95449525736455      0.22026340367393     10.67219805725941
  H   -1.37137625781314     -0.67684795715337     10.57271731099640
