# Supplementary material for: Divergent Catalysis: Catalytic Asymmetric [4+2] Cycloaddition of Palladium Enolates
Source: J Am Chem Soc. 2023 May 15;145(20):11301–10. doi: 10.1021/jacs.3c02104 (PMC10388310; doi:10.1021/jacs.3c02104)
Supplement: Supplementary file 2 — ja3c02104_si_002.zip [file ja3c02104_si_002.zip › Comoputed_Structures/TS9.xyz]

112
Coordinates from ORCA-job TS114b_opt_preSP
  Pd  1.94959774279645     -0.61101339550072     -0.96510804600988
  P   0.78835185391538      1.35389726796471     -0.89950328340534
  N   2.01922305153734     -0.44301133630808      1.15636552033479
  C   -0.43873766453636      1.31645947005549      0.45399921569934
  C   -1.61382235657288      2.08618313093372      0.32075232468845
  H   -1.82104115329030      2.58340300711238     -0.63966684512895
  C   -2.50953090643028      2.24039475642335      1.38349734458681
  H   -3.42328072952393      2.84155497697585      1.24822466763825
  C   -2.22284093888581      1.64309288726993      2.62647551788059
  H   -2.90570093048540      1.77586046503787      3.48089398669259
  C   -1.07757549624942      0.86222104811003      2.77071277954384
  H   -0.85524669314013      0.37839700148390      3.73191557336480
  C   -0.18316903889914      0.65133707905736      1.68990262571278
  C   -0.14972140828118      1.89409077589734     -2.38112525693657
  C   -1.00588390136490      0.95527549308758     -2.99827583152617
  C   -0.03855688098656      3.19801449847959     -2.90324053296026
  C   1.85426010279883      2.79760181807323     -0.48068663393445
  C   2.46724614318477      4.69811670649355      0.91880040797716
  C   1.58267153001779      3.65281959975705      0.60491770029895
  H   0.67600196477060      3.49981432935651      1.21166553370428
  C   2.69505191921514     -4.28195699275373      0.59756001131961
  H   3.77851050481805     -4.29617757332988      0.81206401129034
  H   2.05434252928079     -4.94053237672759      1.20587373290270
  C   2.15208665782193     -3.52549248595177     -0.38816225560410
  H   1.06060113772692     -3.58654789154156     -0.55006578692344
  C   2.89016891052109     -2.62892949382906     -1.28773731194680
  O   1.21317009126443     -0.49553971373543      3.25358105039686
  C   1.02510962606377     -0.13600471118261      1.95745279781121
  C   3.12817569747553     -0.95521773286671      1.98290308264194
  C   2.38435487965706     -1.34269044542445      3.27053276009131
  H   2.04591453552223     -2.40304951525477      3.24566132188003
  H   2.92737317270323     -1.14282564682400      4.21471111813476
  C   4.27447378306247      0.09641270788451      2.16600047368765
  H   3.55011087192558     -1.86204468277912      1.50285825939790
  C   4.82759849805831      0.51253340443273      0.79129572452071
  H   4.03978546936224      0.97612645087380      0.16101848453442
  H   5.64810355584028      1.25415090746771      0.91750199783296
  H   5.23717054822412     -0.35847999157787      0.23729821624373
  C   5.40539939492884     -0.56888460413894      2.97412000090788
  H   5.78016720318999     -1.48499849189087      2.46334367757752
  H   6.26288836024645      0.13140492173927      3.08373462669901
  H   5.08290682353441     -0.85699146746323      3.99983136723304
  C   3.76872751360937      1.35342853691232      2.89850713132348
  H   4.59485049599081      2.09067697192499      3.00568919781968
  H   2.95548414442808      1.85073980111149      2.32699091145742
  H   3.38970960729172      1.12624892834777      3.91900533032082
  C   3.02109019741252      3.00514692066793     -1.24746172388231
  C   3.89283097380684      4.05920520601928     -0.94282078353016
  C   3.62050161778542      4.90523451666505      0.14663646732380
  H   2.24983214427847      5.35699609859211      1.77573295206525
  H   4.31302055294138      5.72630533580654      0.39526817562307
  H   3.24898635079205      2.32045738771567     -2.08264109942977
  H   4.79917351125211      4.21385651333866     -1.55126203352200
  C   -1.74499160334391      1.33274012369879     -4.12816618454614
  C   -1.62905892483972      2.63071296060378     -4.65629522568393
  C   -0.77547407830260      3.56076717528231     -4.04286106945746
  H   0.62197765753052      3.93574223550369     -2.42055741679351
  H   -2.20833522845768      2.91919475559737     -5.54925670838634
  H   -0.68298226227279      4.58156553494061     -4.44951845616703
  H   -1.09877245959170     -0.05410655802163     -2.55315262752810
  H   -2.42045511249431      0.60121520666215     -4.60233850302977
  C   2.24851251285798     -2.16688118246636     -2.48101236303313
  C   4.40383091049934     -2.63221648875255     -1.23095726374886
  H   4.83911517129118     -1.84131119717569     -1.87730954276301
  H   4.78675925786307     -2.47719330932202     -0.20006055490736
  H   4.79661575623153     -3.61994307157376     -1.57095975561027
  H   1.22626158216638     -2.52496543121601     -2.70338977287995
  H   2.87969827278517     -1.97752872629561     -3.36939558816716
  H   1.91126655999637     -0.50790003270662     -2.54224815240557
  H   -5.63068821431391     -2.37028312511801     -1.38861701074231
  H   -4.69165153111434     -3.22437470017680     -2.63175373103667
  C   -4.64191052806155     -2.83553003981802     -1.59181843289641
  H   -3.83994867528724     -0.74922200669750     -1.47480468945305
  C   -3.48536444167282     -1.80242104909458     -1.44035320444722
  C   -4.35246850540761     -3.97777163689702     -0.57113011439292
  H   -5.06808464152087     -3.93615375736361      0.28079195322862
  H   -4.63331960200491     -1.76583781358171      1.03967175249362
  H   -4.45440567030801     -4.98939387866390     -1.02062341045469
  H   -2.73971993508068     -1.91700332341274     -2.25666477414936
  C   -3.54582828926086     -1.53675534051130      1.10618604547953
  C   -2.80395205267812     -2.14282331492823     -0.11246653098495
  C   -2.92272538724081     -3.70259544320003     -0.07844915767528
  H   -2.20750451218924     -4.08258564705087     -0.84119757189204
  C   -2.94617714398329     -2.08232087590326      2.42450047355707
  H   -3.71786609263173     -2.59871665147373      3.04000809415777
  C   -1.30151794955300     -1.84397501382537      0.01165953169736
  H   -3.35334363850075     -4.60103348367901      1.89490473146416
  C   -2.48614345842675     -4.25750531550587      1.28984223141068
  H   -2.53418868201271     -1.25790929040040      3.04211432964963
  C   -1.80126975146906     -3.06114448098758      2.08105175838060
  C   -0.79157641679991     -2.36650826177011      1.20551703424191
  C   -1.50844206681641     -5.40008889719717      1.20241153569856
  O   -0.70221089898852     -5.60901659011414      0.31282434636905
  H   -1.34240543029235     -3.44930935627216      3.01448185347187
  O   -1.57811296282227     -6.17993571657383      2.33226163129872
  H   0.28483564374604     -2.47236364216369      1.38799145192038
  C   -0.57892123920563     -7.20104720339884      2.45986679552562
  H   -0.42629208238007     -7.70241365660022      1.48052255889991
  H   -1.02181475010741     -7.92955329935379      3.17266550180217
  C   0.73823007881580     -6.67325168419647      2.99090764762899
  H   -0.16165826116901     -5.09077444518643      4.17667592484907
  C   0.77840343677346     -5.58546617963818      3.88450270473985
  H   1.92793534898196     -8.13366912058454      1.90596250996435
  C   1.94625647738413     -7.29515680325784      2.62254221958593
  C   2.00301380894180     -5.12847543704509      4.39597249334901
  C   3.17047507305305     -6.84731874019079      3.14204647431015
  H   2.01806534951827     -4.27651384635413      5.09617851552737
  C   3.20327025970268     -5.75932169630369      4.02893243821177
  H   4.10749547598114     -7.34280552894773      2.83870436689102
  H   4.16504384548652     -5.40086678201865      4.43174363512073
  H   -3.45615584519443     -0.43038872262195      1.05475911620596
  O   -0.66455972421616     -1.25992056866784     -0.93676249831859
