# Supplementary material for: Divergent Catalysis: Catalytic Asymmetric [4+2] Cycloaddition of Palladium Enolates
Source: J Am Chem Soc. 2023 May 15;145(20):11301–10. doi: 10.1021/jacs.3c02104 (PMC10388310; doi:10.1021/jacs.3c02104)
Supplement: Supplementary file 2 — ja3c02104_si_002.zip [file ja3c02104_si_002.zip › Comoputed_Structures/TS8.xyz]

99
Coordinates from ORCA-job planar_H_TS2_conf_opt_TS_09
  Pd  -0.15148459366854      0.65796442600203     -0.07713348058418
  P   -1.59630083545221     -0.90634736584837     -0.63132300032302
  O   1.46222017407730      2.04736094560078      0.43833105162934
  N   -1.87465759914836      1.59795643510322      0.96580281303566
  C   -2.62521470071883     -1.39334481297446      0.81786219338722
  C   -2.97010698819675     -2.74576332493247      1.00733314864818
  H   -2.61627092466383     -3.49367770433937      0.28142912225737
  C   -3.74660282482496     -3.16245130784986      2.09733522357620
  H   -3.99943756153795     -4.22933345787831      2.21211842087087
  C   -4.19755510608191     -2.21867820193707      3.03375053141869
  H   -4.81051940198288     -2.53102793122414      3.89453981472907
  C   -3.86050937679997     -0.87073853537801      2.87178630754624
  H   -4.20219700549954     -0.12485835970162      3.60374476766763
  C   -3.07189571407242     -0.43290085637369      1.78082171936026
  C   -1.10222922947385     -2.48493848154363     -1.42464314691498
  C   0.21067251398652     -2.93857444396404     -1.19628847735582
  C   -1.96467731406968     -3.22571007084973     -2.26064272311504
  C   -2.85211719427130     -0.21821763056486     -1.79828537083992
  C   -3.27653340420133      1.01908797035911     -3.85924007324307
  C   -2.37795981217381      0.44160740742746     -2.95226526000266
  H   -1.29059294953222      0.50933516278741     -3.12641604582955
  C   3.85875333484736      2.28861555615453     -0.03320341114915
  C   4.47469216817075      2.95277050185048     -1.29564188612850
  C   4.47534636281811      1.96378466079185     -2.49048513604555
  C   3.77462594194901      0.65138718530512     -2.05980683151261
  C   2.39793095370462      0.99700075722272     -1.50987343987239
  C   2.44819838957017      1.83315439831699     -0.35778952948482
  C   4.10147686709248      3.09801239486719      1.24354965924992
  H   1.17564945454777      0.02416853960433     -0.82134233575399
  O   -3.39578499948737      1.79520755333989      2.62235334472031
  C   -2.73751659230503      0.99874853592660      1.72937922857980
  C   -1.90130736806915      3.03848254541183      1.25621877022606
  C   -2.83616089899484      3.12262872971989      2.49393644806403
  H   -2.28857364461497      3.35482338242732      3.43245925929591
  H   -3.68203193164372      3.83117354510984      2.38510647270494
  C   -2.34003391950770      3.87953819900591      0.01408856594637
  H   -0.86632120867511      3.35116305888225      1.51719168965960
  C   -1.30508831649328      3.68830979914836     -1.11011617481825
  H   -1.23527443568674      2.61950470416772     -1.41486513636795
  H   -1.59140116134903      4.28847427176017     -2.00291289010202
  H   -0.29012485904562      4.00474987698103     -0.78344993434761
  C   -2.36325554435107      5.36604871216836      0.41846441384077
  H   -1.37272168302421      5.69142865782781      0.80962014773135
  H   -2.60123631925918      5.99906269231975     -0.46488319301196
  H   -3.13034857904613      5.58524548644616      1.19504533831525
  C   -3.72709339020467      3.43515505456519     -0.48203962285122
  H   -3.71644901506491      2.36889465186301     -0.79367345310275
  H   -4.51485798685730      3.56279992204871      0.29471575797897
  H   -4.03302942709829      4.04036134421946     -1.36385336066049
  C   -4.23950654329178     -0.28841463978808     -1.56757874656105
  C   -5.13837340892288      0.30047495860420     -2.47328915896058
  C   -4.66024955505430      0.95494482089192     -3.61854877453833
  H   -2.89396909494225      1.53305791818218     -4.75650686314245
  H   -5.36690920050491      1.41902078018103     -4.32622870599671
  H   -4.62418418684029     -0.80027835954923     -0.67082585635047
  H   -6.22243293721982      0.24690593099632     -2.27870423202549
  C   0.65645102751875     -4.13102678902471     -1.78499969129916
  C   -0.20628955282719     -4.87304724152668     -2.60718575681521
  C   -1.51557374707531     -4.41853922937859     -2.84640447303036
  H   -2.98718023858604     -2.86380094543837     -2.45995595820111
  H   0.14590170807633     -5.80525391630160     -3.07967337346208
  H   -2.18948834812639     -4.99388659505484     -3.50290983132520
  H   0.89196077751872     -2.33825916291637     -0.57266187432616
  H   1.69369252835621     -4.46035008962412     -1.61238595825384
  H   3.88222241996143      3.86446299198420     -1.52737263703735
  H   5.50458352221248      3.30583520480934     -1.06888414248177
  H   3.93168446655083      2.39118120025139     -3.35997846637709
  H   5.51420111439711      1.75034247973315     -2.83507410108053
  C   5.55181909666434      2.73112679502703      1.68747414606110
  H   3.35723894678499      2.78880813197242      2.00829469621954
  H   3.96360370800997      4.18875059634070      1.08122238237420
  C   5.94304825704156      1.44685955019741      0.89721498049909
  H   5.59582037792313      2.56005159854052      2.78429711305164
  H   6.26295259645871      3.55752898931419      1.47334391644311
  C   4.61848484483056      0.96112185362274      0.29159926392846
  H   6.41030597346463      0.66833329668929      1.53771286743644
  H   6.67442379638509      1.68052663639944      0.09116447168720
  C   4.62131977294617      0.00685547591150     -0.92741552873575
  C   4.12154843127736     -1.39969764202421     -0.61513907252736
  O   4.38319874210073     -1.74954331794665      0.67834048904582
  H   3.69967065236330     -0.05230566722815     -2.91285548351713
  H   1.60204323582517      1.17530316399776     -2.25584361769664
  H   4.04534923902498      0.48519364703237      1.11345392780022
  H   5.66648028893323     -0.12697786029552     -1.29807246375697
  O   3.58401566858079     -2.15243032175356     -1.40704173766063
  C   3.84008287200720     -2.99061629144042      1.14670623091273
  C   2.43980813602962     -2.83227035271119      1.70750222241611
  H   4.54366123711654     -3.32243871323603      1.94025546138730
  H   3.85289752560779     -3.73719219604427      0.32324337887619
  C   1.90592942434964     -1.57084249166782      2.02440769861495
  C   1.65776356438551     -3.98136047645021      1.94221026267981
  C   0.37980861082932     -3.87026704905692      2.50837744073199
  C   0.62181802230328     -1.45855407370410      2.58146731198331
  C   -0.13958430173803     -2.60742485234745      2.84019360896467
  H   -1.14368353550854     -2.51938017202226      3.28435148388851
  H   -0.22116694435141     -4.77783914828909      2.68510699623305
  H   0.22003673097605     -0.45829420024518      2.81071237343519
  H   2.48626271479607     -0.65883071655459      1.82021289117132
  H   2.05420921976617     -4.97636808843179      1.67535059229496
