# Supplementary material for: Divergent Catalysis: Catalytic Asymmetric [4+2] Cycloaddition of Palladium Enolates
Source: J Am Chem Soc. 2023 May 15;145(20):11301–10. doi: 10.1021/jacs.3c02104 (PMC10388310; doi:10.1021/jacs.3c02104)
Supplement: Supplementary file 2 — ja3c02104_si_002.zip [file ja3c02104_si_002.zip › Comoputed_Structures/TS1k.xyz]

92
Coordinates from ORCA-job TS12g
  Pd  0.05495450239768     -0.22410612837537      0.32069093863045
  P   -1.96234047518114     -0.99790425966833     -0.26186221339792
  O   1.40934885987231      0.74954085288065      1.78272964257219
  N   -1.05522714495035      1.68836399963189      0.54127400159875
  C   -3.19663707275386     -0.45223681309965      0.98131237355172
  C   -4.18278562125856     -1.33838200154935      1.42776972574646
  H   -4.21574336926028     -2.34950579387266      1.01831207795989
  C   -5.12971728660285     -0.95675924617822      2.37591785981680
  H   -5.88708037328943     -1.67391271294589      2.70163654689417
  C   -5.11279682224229      0.33517146010493      2.89337171235902
  H   -5.85355173636227      0.64763035366554      3.63252284324465
  C   -4.13903012422222      1.23114041001123      2.46607820332553
  H   -4.11126759052621      2.24271506475279      2.87181635471743
  C   -3.16934188528486      0.85612228231814      1.52572554308674
  C   -2.31081926765222     -2.77708922302798     -0.47067285267457
  C   -3.17031200070550     -3.28176121719568     -1.45376108664494
  C   -1.66222099217185     -3.66502526569298      0.39781231862691
  C   -2.59826677530926     -0.26239500191841     -1.81157277448571
  C   -2.17367091395836      0.25310377778002     -4.14179117335832
  C   -1.75582512626162     -0.29143409474284     -2.93074273302802
  H   -0.76067053776699     -0.73724724756142     -2.84443046913986
  C   3.72072248292869      0.63431635085534      1.52024632952800
  C   5.02402746687130      0.34902644997931      2.23397360782359
  C   5.00822021368387     -0.89165524832366      3.11704633992454
  C   3.77405523572831     -0.91640934997175      4.00686813515457
  H   3.79446476239142     -0.04419091882453      4.68418717806208
  H   3.77207269998154     -1.81157914698527      4.64977707370193
  C   2.50733398257184     -0.86934036766642      3.16144977546145
  H   1.60095603767194     -0.77162483276925      3.77857378283144
  H   2.39766004699166     -1.82181059829735      2.60653061313815
  C   2.50905778164586      0.25603670907754      2.15615155065195
  C   3.68924431346436      1.92471516332413      0.75308364657737
  H   4.62969404142462      2.09268729479697      0.20954289887972
  H   2.85839310764068      1.93340017993796      0.03487233438730
  H   3.53904649337596      2.77733693055385      1.43855050468451
  C   1.25609563145586     -1.81663793966303     -0.18214774920106
  H   0.69179431614734     -2.36015642388285     -0.95126680763993
  H   1.46971381043146     -2.45044248656488      0.69209497052968
  C   2.32346948760971     -0.99072034457199     -0.64163044437422
  H   2.22568888480620     -0.56811980325968     -1.64680959952435
  C   3.58160577796601     -0.85308803176299      0.00198271421395
  H   3.81337807399309     -1.64959239207483      0.71571667118320
  C   4.74450816076215     -0.48347182308750     -0.83131739613583
  O   -2.40300855926947      3.11196265883418      1.59759778879413
  C   -2.15496950461928      1.86144327596760      1.17478979491029
  C   -0.39272603932765      2.98368797732651      0.39551325760684
  C   -1.22614153671172      3.88415542330839      1.32300657789454
  H   -0.72125339918764      4.08675567205544      2.27949027724516
  H   -1.54296786157000      4.83474426084359      0.87568647772086
  C   -0.31955540857073      3.44516337455419     -1.08283269298381
  H   0.63567180858851      2.87536199734931      0.77192236703604
  C   0.51946727306578      2.44969237385197     -1.88476458294682
  H   0.55315188954003      2.74697672818019     -2.94475822764580
  H   1.55321851181283      2.41077467042338     -1.50957073769881
  H   0.10600780465429      1.43262614034088     -1.82441691102041
  C   0.37237388716003      4.81004794019147     -1.12638699142232
  H   0.50167292007712      5.13496503216901     -2.17049890071553
  H   -0.20689371688869      5.59183496556550     -0.61074674763206
  H   1.37106702986481      4.76321411522226     -0.66273386418480
  C   -1.71783136937689      3.54075663089582     -1.69398219861741
  H   -2.36047596139723      4.25394086605111     -1.15327700982499
  H   -1.65370946052467      3.88453079601407     -2.73791923281941
  H   -2.21699250101615      2.56102605828777     -1.69702814379153
  C   -3.86312746518271      0.32420949863745     -1.92186003177759
  C   -4.27590260121662      0.87922681099346     -3.13350314229525
  C   -3.43399192682809      0.84445448099384     -4.24388369267110
  H   -1.50782293437703      0.22562164845645     -5.00784814689722
  H   -3.75879602321408      1.28170132407304     -5.19131094026967
  H   -4.53089726835058      0.35487856663400     -1.05769227747072
  H   -5.26332076614782      1.34151687409133     -3.20830136562231
  C   -3.38675067120630     -4.65506446713476     -1.55608224940311
  C   -2.75052421946357     -5.53281620211192     -0.67821184267839
  C   -1.88847126975729     -5.03594741652880      0.30011365904518
  H   -0.97464272436185     -3.27013519822017      1.15150687237051
  H   -2.92212381442410     -6.60895107647457     -0.76136432094591
  H   -1.38121680949792     -5.72073515865207      0.98415040857874
  H   -3.67546271722167     -2.59864066326607     -2.14072710930465
  H   -4.05911631532242     -5.04162462873189     -2.32608333689589
  H   5.84639471107672      0.29359016455313      1.50119735844802
  H   5.25796025013570      1.23263640583640      2.86019369399177
  H   5.02045789751185     -1.80158992225280      2.49152971384047
  H   5.92722227700774     -0.92767185648569      3.72432173655542
  C   4.65398224456086      0.43668580584166     -1.89080453938663
  C   5.99398503726356     -1.07943968389874     -0.59289775507939
  C   7.10695663243475     -0.77008040813270     -1.37278606463318
  C   5.76409928434018      0.74804825240979     -2.66945426626441
  C   6.99968115740390      0.14926608956938     -2.41484818407823
  H   3.69838727244004      0.91933525811004     -2.10561643239159
  H   6.08563757465269     -1.81330257615451      0.21232516126359
  H   8.06420148484244     -1.25576105027281     -1.16562543358687
  H   5.66452652659283      1.46836314471726     -3.48593699029313
  H   7.86998831395158      0.39492645983200     -3.02833375131203
