# Supplementary material for: Divergent Catalysis: Catalytic Asymmetric [4+2] Cycloaddition of Palladium Enolates
Source: J Am Chem Soc. 2023 May 15;145(20):11301–10. doi: 10.1021/jacs.3c02104 (PMC10388310; doi:10.1021/jacs.3c02104)
Supplement: Supplementary file 2 — ja3c02104_si_002.zip [file ja3c02104_si_002.zip › Comoputed_Structures/TS1o.xyz]

88
Coordinates from ORCA-job TS11b
  Pd  -3.68098353917799     10.32061308254197     20.83194668006869
  P   -5.11325788799274     10.03761586395915     22.54174551309309
  O   -3.10119663023228     11.73578994284484     19.18616068218030
  N   -5.59164461263528     10.61816022832241     19.71173222747672
  C   -6.31126420835466     11.44382152241185     22.54158682549923
  C   -6.72895473621501     12.00402225487586     23.75334192945227
  H   -6.33971711168618     11.60651111395605     24.69125286445866
  C   -7.64227347261568     13.05620572090693     23.79704442122784
  H   -7.94283656939185     13.46818273660870     24.76338496367555
  C   -8.16929633141656     13.56845210165120     22.61649742241016
  H   -8.88510511403148     14.39300269243202     22.63769323628879
  C   -7.78016147442034     13.01734834470627     21.40061388075680
  H   -8.18999817060694     13.40318052089463     20.46691986968107
  C   -6.85733700149704     11.96479927478413     21.34466311510430
  C   -4.58739794130054      9.97902359316934     24.29117458584092
  C   -4.90155562810357      8.91792636737547     25.14597007976233
  C   -3.78151885441744     11.02486795406702     24.76440963906312
  C   -6.23338732717911      8.59565536236287     22.38536086975317
  C   -8.42769164013186      7.56914186034229     22.39976420849780
  C   -7.61965726037344      8.69586390954568     22.54749273664618
  H   -8.07648014606727      9.65889489103096     22.78474941677267
  C   -1.26222274858808     11.41601162743223     17.77885069460671
  C   0.00561197576513     11.94440009647605     17.16365036464541
  C   0.67876390337234     13.04747970985106     17.96972936101652
  C   -0.34506478815288     14.06568165592929     18.44711353068900
  H   -0.84617349484322     14.51437707414989     17.57046148774636
  H   0.14464664653575     14.89430240707420     18.98465516682422
  C   -1.38100446684830     13.39419310657431     19.33752368086275
  H   -2.21764795308827     14.07426532723557     19.56492536521419
  H   -0.92544876306821     13.14463392660239     20.31366874175280
  C   -1.97070537996032     12.13384391176686     18.73785372080921
  C   -1.94055903924917     10.29389565221031     17.05802980378406
  H   -1.20973784707603      9.60644800350437     16.60086525610575
  H   -2.57706283276429      9.72189422990413     17.74731393597450
  H   -2.58850102733006     10.66699955479862     16.24257295036216
  C   -1.85096306892977      9.72301473768302     21.59996630505737
  C   -1.99418504654568      8.49927118271620     22.49120941101149
  C   -1.14470400220293     10.85271075566664     22.31863797263768
  C   -1.34661173662562      9.37626805999076     20.27586586931892
  H   -1.70166933117581      8.42054395046029     19.86987848191508
  C   -0.39666589568455     10.05543040437918     19.55467790826120
  H   0.15602902448007     10.88434366127749     20.00078482673239
  H   0.06657472227409      9.58376253193002     18.68715115810220
  O   -7.28896836375602     11.87130547586900     19.00167433312589
  C   -6.52334678957351     11.43815833464048     20.01437961935174
  C   -5.67641804771622     10.32446149370828     18.28284866741758
  C   -6.70670059225146     11.35686332139658     17.79485554515429
  H   -6.24128608299893     12.19658874527580     17.25801833043230
  H   -7.51679773569585     10.94138400884740     17.18206067222099
  C   -6.03798091846178      8.84338916118745     18.00890760802121
  H   -4.68662758904805     10.52874808625915     17.85012208446670
  C   -7.37273965745011      8.47549360403411     18.65854493300359
  H   -7.62474861390032      7.42522753990569     18.44442875194781
  H   -7.32769824882003      8.59006243213308     19.75135419391332
  H   -8.20240529841136      9.09440084933396     18.28099009883236
  C   -4.93326221846915      7.94694422030109     18.57001677940893
  H   -5.18735715468402      6.88578749967980     18.41934394708356
  H   -3.97266640068216      8.14066470388102     18.06949490531227
  H   -4.78955726194054      8.11735644448910     19.64691703014806
  C   -6.11254946062116      8.63983401776680     16.49339636860643
  H   -6.92493267917212      9.22267618252074     16.03150070613991
  H   -5.16664710165964      8.93004297932942     16.00813498857076
  H   -6.29924938717381      7.57961679682512     16.26172293491058
  C   -5.66967838574153      7.35006752635223     22.08243244350415
  C   -6.47662269160291      6.22308360300491     21.94894590072242
  C   -7.85902049820656      6.33175104526028     22.10175199637774
  H   -9.51005236315327      7.66087974806273     22.51929143983297
  H   -8.49440579147580      5.45023133478015     21.98597711498793
  H   -4.58928985319808      7.26571276583661     21.94618902909036
  H   -6.02330023929282      5.25717591381087     21.71338537756811
  C   -4.40784675234246      8.89893344523373     26.45085986968999
  C   -3.60835172622177      9.94143783910279     26.91503382554833
  C   -3.30193828670201     11.01017083966621     26.06998369913944
  H   -3.53623054402766     11.85998137887455     24.10238301372625
  H   -3.22251801457994      9.92353527879211     27.93727237310102
  H   -2.67828489895904     11.83281485545778     26.42813973990510
  H   -5.53241653112163      8.09957009934960     24.79283197487687
  H   -4.65431385684539      8.06224488418861     27.10921939110091
  H   0.71235651495192     11.10829915033129     17.00202922683736
  H   -0.22102390457958     12.32141016181336     16.14485351648299
  H   1.18646812356564     12.61026754305407     18.84763419631920
  H   1.46454457700002     13.53011069139551     17.36595295158785
  H   -2.46978933343828      7.66296395438059     21.95620249246744
  H   -2.57071217521646      8.70546611781782     23.40397978504326
  H   -0.99282986346832      8.15116948395418     22.80926614231988
  H   -0.09226402274953     10.58118428109969     22.52829319534344
  H   -1.62421509135477     11.05872813635361     23.28518248908561
  H   -1.14012798119955     11.78448311823781     21.73804515612860
