# Supplementary material for: Divergent Catalysis: Catalytic Asymmetric [4+2] Cycloaddition of Palladium Enolates
Source: J Am Chem Soc. 2023 May 15;145(20):11301–10. doi: 10.1021/jacs.3c02104 (PMC10388310; doi:10.1021/jacs.3c02104)
Supplement: Supplementary file 2 — ja3c02104_si_002.zip [file ja3c02104_si_002.zip › Comoputed_Structures/TS12b.xyz]

112
Coordinates from ORCA-job N_TS1_final_conf_opt_TS
  Pd  -0.38197121324019      0.05565661465754     -1.64020341104902
  P   -0.58820112390215     -1.96817181483894     -0.57838269215753
  N   -2.88101623087278     -0.48319532470645      0.16394201465834
  C   -0.52532177157189     -1.87939280538283      1.25686606875335
  C   0.45689565573637     -2.58639995248143      1.95940898606250
  H   1.12955570831169     -3.25398094197119      1.41977738988729
  C   0.59795813332056     -2.45781063462523      3.33952675901803
  H   1.36193992989682     -3.04111838154200      3.85956951393288
  C   -0.22436225295569     -1.58738345140260      4.04852460883578
  H   -0.10924079361222     -1.47031602567101      5.12829454113191
  C   -1.19538405156868     -0.86113705414029      3.36943059342169
  H   -1.84702041749183     -0.17050556648469      3.90653330178539
  C   -1.36410071036545     -1.00622646701426      1.98796714205306
  C   0.85532420332008     -3.03125535310698     -0.99533787490347
  C   0.82636793854582     -4.42752483736610     -0.87718776914425
  C   2.01114137251487     -2.41420289023652     -1.48629334771405
  C   -1.95241398598159     -3.11852646854482     -0.97173763933295
  C   -3.18347684908229     -4.31242344754685     -2.68312105220025
  C   -2.17063314572006     -3.42831022288475     -2.31882102269844
  H   -1.54323480511545     -2.97089230576375     -3.08809299866285
  C   -0.51887356995607     -0.37482274616194     -3.66871046045090
  H   0.15931207382096     -1.15482498011905     -4.03099821444093
  H   -1.57018871061371     -0.54828748534051     -3.92663936554101
  C   -0.01406344183060      0.95455751865981     -3.59517143123789
  H   1.06621834152432      1.10591392279626     -3.70944875150449
  C   -0.78776828680348      2.12206609320289     -3.36645423032268
  O   -2.98856078124419      0.75886902006887      2.02941705892945
  C   -2.42985460634294     -0.25203481765931      1.32989476856659
  C   -3.92442750499231      0.48944069676741     -0.11031232136286
  C   -4.01256408795214      1.30982721680926      1.19651327850180
  H   -3.80446042769152      2.37815564122186      1.05211780340979
  H   -4.97493054411213      1.20471620405279      1.71968631434012
  C   -5.23971738671083     -0.17520001040349     -0.57605975343837
  H   -3.58367322785250      1.13481974675627     -0.93898899493928
  C   -6.27791948908150      0.91987338871754     -0.82575356121120
  H   -6.52292087530800      1.47494056524434      0.09381654560088
  H   -5.91822413528463      1.64439890805692     -1.57476036946256
  H   -7.21457207419532      0.48229353276344     -1.20536531289759
  C   -5.75105382295394     -1.16262767012527      0.47289519441069
  H   -5.98031747070644     -0.67153674490765      1.43207312512532
  H   -6.67705884214156     -1.64432361782369      0.12196991168949
  H   -5.00721011766345     -1.95129462050454      0.65930424280705
  C   -4.96486326699778     -0.92387159826487     -1.88046396125054
  H   -4.20799860150741     -1.70604111746120     -1.73393343929316
  H   -5.88550721000786     -1.39782742166837     -2.25631979910289
  H   -4.59740305434347     -0.23750335686056     -2.66029247209363
  C   -2.76059778751594     -3.70303528280588      0.00597025223950
  C   -3.78033557710044     -4.58055598644026     -0.36070917596720
  C   -3.99444840882570     -4.88748352508812     -1.70415991878169
  H   -3.34470055826556     -4.54796313255868     -3.73802077720993
  H   -4.79426118409464     -5.57564177858996     -1.98870010471929
  H   -2.59838193770433     -3.46559859266946      1.05981511943304
  H   -4.41233215595980     -5.02748570980098      0.41094451154051
  C   1.93583680657786     -5.18826658583908     -1.23948643766725
  C   3.08334984757139     -4.56374124528057     -1.73138588403988
  C   3.11958925808039     -3.17567679583946     -1.85352149025363
  H   2.02682797751783     -1.32472122249232     -1.59227869963386
  H   3.94888340684611     -5.16310249901026     -2.02530578901385
  H   4.01371880870086     -2.68009916347312     -2.23870122884033
  H   -0.07283448022613     -4.92462455725440     -0.50439015934682
  H   1.90166202552049     -6.27661747189079     -1.14542463558405
  C   -2.28992798435143      2.07825980136824     -3.42608267648915
  C   -0.15333619162592      3.35296603480392     -3.08221398687054
  H   0.88045069848440      3.47084751483554     -3.42800842401727
  H   0.13111029775496      3.29840933941712     -1.74113349576338
  H   -0.76036661545932      4.26192655478660     -3.15967654461424
  H   -2.62250124062454      2.20436351278053     -4.47127496749393
  H   -2.73356225975911      2.89467816732162     -2.83910631180673
  H   -2.70514381163019      1.12820423560303     -3.06393393995050
  H   -1.11632833270203      4.87392960979271     -0.31553221740806
  H   1.21597195715413      5.30583289147708     -0.79685326189760
  H   1.75659916011830      4.60837203826191      0.73172078171254
  C   1.52900710290887      4.36138855553605     -0.32131434039784
  H   -1.74545726030445      3.23479928122559     -0.46324097476393
  H   3.65503065141903      4.50240407762014     -0.72115762820648
  H   -1.41853792989891      2.76579277240772      1.88603237965361
  C   2.80686726058957      3.84727797732349     -0.97668284377583
  C   -0.98738830818284      3.84289551567313      0.05951476871858
  H   -2.34733758721371      4.23548443699885      1.65580318826813
  C   -1.33521243240571      3.81016808059416      1.55147363711904
  C   0.38564907221892      3.36189225672605     -0.37368995085760
  H   2.72811343234781      3.89132597060539     -2.07995808281728
  C   0.72322206197554      2.00492844843167     -0.09704396756967
  C   -0.40410732124395      4.58481060410596      2.48081045187015
  H   -0.95143913471573      4.87054643141518      3.39976051922178
  H   1.64114569668143      4.52118693149782      3.32910685465149
  C   0.83835576450510      3.88800358906296      2.93123903108725
  O   -0.14972611591862      1.12467353021546      0.21728743088521
  H   -0.12288179586031      5.55096720372091      2.02541732989600
  C   1.05278030395434      2.56517629114817      2.92609219866952
  O   3.30503529312951      2.63571482430074      3.74538184993611
  C   2.33401994299855      2.00509571039380      3.38036681391648
  H   0.31894593381476      1.84701451862382      2.55692306846494
  O   2.29947123330084      0.66582940420541      3.33365876748894
  H   3.09013414158328     -0.93514328836249      4.27815639035533
  C   3.46370837087239     -0.06602479599533      3.72191937585823
  H   4.07338623778130      0.56002697643305      4.38851755854976
  C   3.10648160591926      2.43622761906083     -0.57661457581142
  H   4.13784270533360      2.07700048122520     -0.64968191630434
  C   2.13785370531970      1.59794254770026     -0.17299566951188
  H   2.36027675844367      0.56532268880617      0.10981887773811
  H   3.55619735284282     -2.54626024282169      2.60959990492086
  H   4.82304440366681     -3.27151688186021      0.60365427870573
  C   4.17816275872569     -1.82782269199923      2.07005687767400
  C   4.89215705241316     -2.23637754919619      0.94466489030736
  C   4.25093184596157     -0.50660663248560      2.52041472863717
  C   5.68406420232238     -1.32125127030700      0.25310712890994
  H   6.24402722414211     -1.63833413132987     -0.63044831343417
  C   5.05440443263456      0.40477173217584      1.82438056741304
  C   5.76453968081755     -0.00026752035109      0.69639811074572
  H   5.11754508520070      1.43844619462253      2.17308941450822
  H   6.39199038422038      0.71848526467330      0.16296241521477
