# Supplementary material for: Divergent Catalysis: Catalytic Asymmetric [4+2] Cycloaddition of Palladium Enolates
Source: J Am Chem Soc. 2023 May 15;145(20):11301–10. doi: 10.1021/jacs.3c02104 (PMC10388310; doi:10.1021/jacs.3c02104)
Supplement: Supplementary file 2 — ja3c02104_si_002.zip [file ja3c02104_si_002.zip › Comoputed_Structures/TS1n.xyz]

88
Coordinates from ORCA-job TS11h
  Pd  -2.12315920796829      4.97811674260652     16.33962045339160
  P   -2.06344796550970      5.44889816629379     18.53424145677736
  O   -2.44819435176826      5.82454089758069     14.24791227929516
  N   -4.06481662618377      6.15758790062353     16.51024695793192
  C   -2.36846284355953      7.25322741211399     18.78549400363035
  C   -1.63869884614821      7.96504461914610     19.74324057299600
  H   -0.89039993878805      7.44684232080420     20.34335705298222
  C   -1.84907156530065      9.32534738403983     19.96315348524282
  H   -1.25634210881598      9.84623589787615     20.71896648191261
  C   -2.81430231676805     10.00683880519767     19.22995207845391
  H   -2.98864821768966     11.07264682950044     19.39244508833480
  C   -3.56698161330599      9.31527208590570     18.28746796421084
  H   -4.33475753149927      9.83323551559778     17.71236136615337
  C   -3.35700201859342      7.95034803851602     18.05125316402052
  C   -0.60649081142145      5.14691029711076     19.59813051122222
  C   -0.65100553450954      4.32421071634828     20.72845815923693
  C   0.61535084825759      5.72516572480503     19.22276647322933
  C   -3.43876328296680      4.70640940263756     19.49445615643246
  C   -5.25575506298855      4.83740601231810     21.09193519412644
  C   -4.21228394686837      5.44654360697124     20.39580208287953
  H   -4.00676442767802      6.50734732068600     20.55417088253353
  C   -0.89214261487149      5.43271323018581     12.53609593048280
  C   -0.62346905966191      5.04661766658265     11.10455544234528
  C   -1.70576811438067      4.18918151644735     10.45949312588745
  C   -3.09209318998584      4.70818629344238     10.80524294405982
  H   -3.87103949542114      4.09936756990371     10.31732654053855
  H   -3.20643151781247      5.73491637345402     10.41334954139724
  C   -3.29313158096708      4.72201789778757     12.31352373819219
  H   -4.24185970615901      5.21397904131076     12.58154517239216
  H   -3.37049778883920      3.68743216298651     12.70425951270073
  C   -2.17985675130502      5.40875480536535     13.07477255263252
  C   0.15519763568306      6.28980780705520     13.17716723930813
  H   -0.08809278685156      6.48782402477116     14.22963533976888
  H   1.15688638791204      5.83062785801691     13.11999442052787
  H   0.22685928347497      7.26436206080007     12.65902799933610
  C   -0.61652810738242      3.54737259808123     16.12454279104893
  C   -0.80384899205642      2.46613960291848     17.17710840978666
  C   0.77655119757244      4.13567357605261     16.16952101394986
  C   -1.10725979409835      3.15118074276364     14.81937707617421
  H   -2.01270119819688      2.53065258229906     14.81376085600708
  C   -0.49544154115627      3.39628440696006     13.60731438984553
  H   0.53740170262658      3.74697239418617     13.57136971606533
  H   -0.84814691835539      2.86324742540370     12.72358438124308
  O   -5.27386864482523      8.02501487310699     16.63991832287980
  C   -4.21385190476655      7.30750152511985     17.04499685871257
  C   -5.17365221746722      5.92706027770761     15.58761588871787
  C   -5.90052889584632      7.28419139562140     15.58405631492331
  H   -5.75801559940090      7.84095138910649     14.64633538693554
  H   -6.97428000452326      7.22466579495713     15.80565695117657
  C   -6.03876996559713      4.70749884623480     15.98196940297826
  H   -4.72324566647143      5.72401206271530     14.60570172834765
  C   -6.61668153813530      4.87752583358116     17.38675694791970
  H   -7.24443930284490      4.01212015372008     17.65032658170957
  H   -5.81770848428626      4.95275447850758     18.13786923248284
  H   -7.24893942450072      5.77644386210093     17.46727552453742
  C   -5.17176602424509      3.44866690055392     15.92409902659083
  H   -5.75670571289047      2.56373587567710     16.22100524056327
  H   -4.78757944239904      3.28035002528017     14.90602448310405
  H   -4.30450254374189      3.53139058627689     16.59690758814153
  C   -7.16921974720487      4.57006386138225     14.95902216530471
  H   -7.86084278749572      5.42707744133360     14.98051743526973
  H   -6.76972514216727      4.47971611990237     13.93585906093451
  H   -7.76211065753500      3.66645006852568     15.17011079998414
  C   -3.71950499535441      3.34673963382657     19.31128087677937
  C   -4.75232437226322      2.73635482089096     20.01858014409348
  C   -5.52761776014386      3.48272699421028     20.90592310576402
  H   -5.85980818122120      5.42799860842441     21.78514295840398
  H   -6.34682893148523      3.00816826303106     21.45172721198865
  H   -3.12461724758547      2.76431759843300     18.60579567823578
  H   -4.95966030413490      1.67441934109004     19.86599297393738
  C   0.50727902503366      4.08013777843131     21.46694686093537
  C   1.71581430536230      4.66299979179620     21.09149082937298
  C   1.76575439523130      5.49332017489695     19.97010345496125
  H   0.66093194841405      6.37213990631095     18.34223037995272
  H   2.62114985624137      4.47211722305141     21.67288271593733
  H   2.70911212840987      5.95623758624438     19.67043599024263
  H   -1.59470703618329      3.87038231879483     21.03833260451876
  H   0.46012625292506      3.43197480279001     22.34555672684059
  H   0.35356173633064      4.53063781609373     11.04515602002065
  H   -0.48814267679029      5.97342471771429     10.51038424456984
  H   -1.61892589540314      3.14564981523424     10.80918410121944
  H   -1.55815111836328      4.15799391799082      9.36765325989348
  H   1.52224712969673      3.37640476651708     15.86487947688896
  H   1.03572386512472      4.44844806534369     17.18899049185117
  H   0.89075909033674      5.00107123031477     15.50464373399870
  H   -1.80295762456997      2.00796727596081     17.11325186970041
  H   -0.65078931930040      2.84015014261601     18.20052654027913
  H   -0.06647024365647      1.65696870512560     17.01401280971081
