# Supplementary material for: Divergent Catalysis: Catalytic Asymmetric [4+2] Cycloaddition of Palladium Enolates
Source: J Am Chem Soc. 2023 May 15;145(20):11301–10. doi: 10.1021/jacs.3c02104 (PMC10388310; doi:10.1021/jacs.3c02104)
Supplement: Supplementary file 2 — ja3c02104_si_002.zip [file ja3c02104_si_002.zip › Comoputed_Structures/TS1l.xyz]

92
Coordinates from ORCA-job TS12h
  Pd  0.16269541771242     -0.41254775065830      0.36826966968416
  P   -1.70978866220728     -1.49955847305054     -0.15503132289500
  O   1.50228506962028      1.47576098470314      0.55438916642016
  N   -1.46427472425355      1.18359297723655      1.05940727266777
  C   -2.94038393389676     -1.49358991694971      1.21236894758533
  C   -3.72062003693900     -2.63143525554228      1.44631392782107
  H   -3.59939804230246     -3.50329015635928      0.80191769189489
  C   -4.65559755176509     -2.67886804323657      2.47794749011222
  H   -5.24861424391367     -3.58413198452493      2.62869271882995
  C   -4.83133326782674     -1.57268520063894      3.30310112532797
  H   -5.55917119088631     -1.59566663133965      4.11711345132541
  C   -4.07501687885723     -0.42754535744925      3.08179127573702
  H   -4.21126451488723      0.44730496511263      3.71724165137443
  C   -3.12946693751181     -0.36651191648647      2.04770964848076
  C   -1.63830262657246     -3.26086549527853     -0.63424608970193
  C   -2.05786232251397     -3.72788993728184     -1.88506350022202
  C   -1.07098226070351     -4.16667912746454      0.27602345937436
  C   -2.63306627889439     -0.72268938828321     -1.53118409047806
  C   -2.54604138521553      0.26318187893682     -3.74472118031062
  C   -1.90491540431305     -0.33707689432847     -2.66457092725463
  H   -0.82342645213581     -0.49882269352180     -2.68858202368794
  C   3.19593654976862      1.17742372688890     -1.03980175903656
  C   4.44629727307845      1.79071364961272     -1.64881530864802
  C   4.87172359756819      3.10555265647573     -1.00562619324576
  C   4.89483163434201      2.98019236411523      0.50846770499919
  H   5.60386876677683      2.18713623980678      0.79307177031062
  H   5.26163893491621      3.90827047679585      0.97588645789404
  C   3.50164497577028      2.65306776692403      1.03152218004486
  H   2.91327062430386      3.58147776735374      1.14790986819952
  H   3.53677182414342      2.20682003226422      2.03957494278492
  C   2.65774326325759      1.75498282230503      0.15127789341621
  C   2.21431807029128      0.68696552256130     -2.07066166861766
  H   1.80610449923354      1.53989286533396     -2.64005269712739
  H   2.70176400289738      0.01105547379611     -2.79189656352270
  H   1.36031546545497      0.16042031677642     -1.61637192901737
  C   1.52577292969362     -1.93112333692368      0.03742884666908
  H   1.54708153295110     -2.17393497856453     -1.03527187506839
  H   1.11980814522482     -2.75284124478523      0.64072841194975
  C   2.64315474808490     -1.25031680888315      0.57407444720825
  H   2.74017272859760     -1.25271440070754      1.66388087907411
  C   3.69285152684001     -0.65050765017379     -0.17563975676512
  C   4.99401379725158     -0.47614733036360      0.50580386259021
  H   3.80299863133299     -1.03602342966080     -1.19542960427739
  O   -2.82905295125792      1.90845029801634      2.67117021659762
  C   -2.40931578455207      0.90604912450984      1.87692144794992
  C   -1.19133506649670      2.61821796790047      1.16140804830591
  C   -1.93109110439498      3.00325300601595      2.44937456012153
  H   -1.25848434310543      3.07247897996805      3.31854479645896
  H   -2.52596241317926      3.92283564102841      2.38260705609054
  C   -1.64014790580744      3.38159121827503     -0.11218484013651
  H   -0.10555992060797      2.75125818319833      1.26187958085528
  C   -3.13594999717013      3.19551308788237     -0.37038726697189
  H   -3.38042109190243      2.13600139728428     -0.53893952679799
  H   -3.75266729586610      3.56516616135353      0.46451541677441
  H   -3.43788191382834      3.75152293771848     -1.27172066826914
  C   -0.84750954734687      2.86044441275948     -1.31007492292751
  H   0.23195659444297      3.00798139402491     -1.16477638790380
  H   -1.01891442693097      1.78638434382047     -1.45713864898104
  H   -1.15462980588676      3.38691921171946     -2.22783338323920
  C   -1.31827420433648      4.86538789186373      0.08126197317820
  H   -1.55662877529585      5.42775019575834     -0.83504817954274
  H   -1.89630245612303      5.31854789259904      0.90197130353947
  H   -0.24747361985072      5.01175388550876      0.29644657426484
  C   -4.01178076695227     -0.48991361807237     -1.49248212248278
  C   -4.64954278204404      0.12749918753435     -2.56824675499723
  C   -3.91991577849633      0.50273850113910     -3.69544999570587
  H   -1.96727424626862      0.55957181838476     -4.62294773388501
  H   -4.42200908988939      0.98714098090270     -4.53654694095139
  H   -4.59336793545797     -0.78631892917001     -0.61663139085978
  H   -5.72536492925465      0.31461511597248     -2.52447271876334
  C   -1.91539057751508     -5.07519379422507     -2.21748250392060
  C   -1.36103845376883     -5.97023352526056     -1.30410052965983
  C   -0.94268536622283     -5.51273716209329     -0.05336699827791
  H   -0.74564337577770     -3.81591939363637      1.25958480250234
  H   -1.25383867257520     -7.02577805065896     -1.56588541061462
  H   -0.50810182411578     -6.20859035607409      0.66848372944272
  H   -2.50397394634532     -3.03804149126700     -2.60448737243248
  H   -2.24824376412257     -5.42700731717364     -3.19724205750107
  H   5.29011152885965      1.08131049377268     -1.60301643693271
  H   4.26294236336515      1.95327258893061     -2.72405455998396
  H   5.86019933564907      3.40752068724054     -1.38851904143846
  H   4.16340638512306      3.90288485627211     -1.29643094794283
  C   6.19095773567351     -0.66761826639696     -0.20347355501863
  C   5.09238598637388     -0.15145363563384      1.86968143644797
  C   6.32972745323022      0.00431265433838      2.48564729153817
  C   7.50963268135546     -0.16685163264037      1.75835295861991
  C   7.43282245519878     -0.51113204500565      0.41033481510810
  H   8.34643562918277     -0.66794750469255     -0.16909334202969
  H   6.14358014460920     -0.96443681388718     -1.25479898491592
  H   4.18378024791600     -0.00861532852541      2.45763829397725
  H   6.37483019447025      0.26412007046983      3.54655679854266
  H   8.48089810377966     -0.04272440629220      2.24348385086841
