# Supplementary material for: Divergent Catalysis: Catalytic Asymmetric [4+2] Cycloaddition of Palladium Enolates
Source: J Am Chem Soc. 2023 May 15;145(20):11301–10. doi: 10.1021/jacs.3c02104 (PMC10388310; doi:10.1021/jacs.3c02104)
Supplement: Supplementary file 2 — ja3c02104_si_002.zip [file ja3c02104_si_002.zip › Comoputed_Structures/TS12a.xyz]

112
Coordinates from ORCA-job N_TS2_final_conf_opt_TS_106
  Pd  -0.36721504654632     -0.08517919998178      0.96095813215190
  P   0.45305886706380      0.72062280553602     -1.01795191188322
  N   1.14701137972557      2.91053258913628      0.90389438123195
  C   -0.45467286527354      2.23683412588008     -1.55622930134220
  C   -1.16095756454629      2.20270659567794     -2.76464544517139
  H   -1.06507193028280      1.33535091989945     -3.41751596596116
  C   -2.00092946630319      3.24264511544219     -3.15676926868445
  H   -2.53245579852855      3.17418247626755     -4.10889130574372
  C   -2.16423443679220      4.35220820768423     -2.33468432770460
  H   -2.82835200047900      5.16909922769638     -2.62562321821744
  C   -1.46561607461858      4.41612695473704     -1.13475611486304
  H   -1.57172255846518      5.28431939336206     -0.48367224463987
  C   -0.60581795987572      3.38306452173678     -0.73780782160857
  C   0.14210941292147     -0.42455412832179     -2.42547640442972
  C   1.01962960010875     -0.53458954790260     -3.51189669987854
  C   -1.04227301703235     -1.17495221950670     -2.42379810001115
  C   2.22501209271735      1.07448102233113     -1.26622985753344
  C   4.50813416857182      0.29367998511284     -1.08369808810015
  C   3.14696215773497      0.10965422195616     -0.84780964569617
  H   2.80000326565345     -0.79496726386231     -0.34150060744440
  C   1.24143314986093     -0.31810233188805      2.24823820038106
  H   2.03380561531451     -0.98144776149307      1.89295464939418
  H   1.58860063316421      0.68476213058298      2.51547863224754
  C   0.14112177157810     -0.90242709977250      2.93210849439512
  H   0.03007119791888     -1.99340239101864      2.90490859739997
  C   -0.85340760840269     -0.18318947682125      3.64284285346150
  O   -0.28698481017541      4.58996324229966      1.30414082536288
  C   0.13327708620124      3.57285047544945      0.51544931023876
  C   1.63185876073694      3.51905713653237      2.13351813787275
  C   0.59351411876638      4.62393088630554      2.43034785572700
  H   0.00404404215077      4.42839571920142      3.33789871845053
  H   1.02402498569091      5.63335197825847      2.50049577686312
  C   3.09944584927735      3.99332906405195      2.00057777205956
  H   1.62258664899571      2.76194897924108      2.93581911879439
  C   3.52641872887299      4.64925859263242      3.31472996784562
  H   3.40295190724888      3.95661484234791      4.16327134735370
  H   4.58855438150655      4.93661818820531      3.26912926494531
  H   2.95013813200821      5.56217814409831      3.53423522925811
  C   3.24378017333438      4.98239378467785      0.84427533212983
  H   2.95859542032902      4.51304628832517     -0.10874470422960
  H   2.62071887879048      5.87975685456803      0.98774759780474
  H   4.28871890375965      5.31873629769382      0.75720412726164
  C   3.97479141513770      2.76701141633867      1.74161945928092
  H   3.66301451705674      2.24665130626664      0.82686032695166
  H   5.03053632433629      3.06101601131129      1.63192222086884
  H   3.90893046599399      2.05200451754755      2.57792929025676
  C   2.67843359929542      2.22394315732843     -1.91891681225176
  C   4.04108854521445      2.40985392034381     -2.14516315384520
  C   4.95858440509085      1.44444684487525     -1.73010855473302
  H   5.21879498506996     -0.46723676366111     -0.75389213601165
  H   6.02676139251593      1.59072017699184     -1.90895990298211
  H   1.96232303711881      2.97972620827987     -2.25025038241032
  H   4.38778807316448      3.31466763278727     -2.65075637966876
  C   0.71291458059341     -1.37227366830164     -4.58381281427642
  C   -0.47859415118604     -2.09723077687860     -4.58795105106297
  C   -1.35470533244969     -1.99194968193176     -3.50772108493942
  H   -1.72517845389758     -1.09382258528972     -1.57365525871027
  H   -0.72135266827193     -2.75273371662876     -5.42767611262261
  H   -2.28652831617323     -2.56165987945888     -3.50195505708202
  H   1.94774492121877      0.04021939103308     -3.52679976926749
  H   1.40815481521659     -1.45409438029814     -5.42312024288287
  C   -0.68746555702066      1.28797086167203      3.91466081834312
  C   -2.05135580030541     -0.80860361254287      4.05924463693186
  H   -2.05187122965618     -1.90393978615614      4.11425816630859
  H   -2.88645693298740     -0.61372716341887      3.00513790863216
  H   -2.61928114594787     -0.31539693456138      4.85566696739496
  H   0.21260919983416      1.47120572734628      4.52476107097480
  H   -1.55686026719837      1.69028673054017      4.45166750016023
  H   -0.56985972728188      1.86155912524397      2.98284433312748
  H   -2.46619426434405     -2.24361623568554      1.33502839364128
  H   -5.91696485803172     -0.41025500814375      1.84493906256389
  H   -5.31420245398862     -1.04209700330598      3.37916692189739
  C   -5.09295061406687     -0.31663959934497      2.57859614909677
  H   -3.75981133149991     -2.75764200793902      2.42069931319200
  H   -4.53401495704037      1.13160473794749      4.10391463740102
  H   -4.17838582284880     -1.97159808882745     -0.51463413707355
  C   -5.09373732155917      1.09876133758561      3.14935786063675
  C   -3.54232948189007     -2.12246735353786      1.54357382313024
  H   -5.42503008752688     -2.57810806694231      0.58224259276600
  C   -4.34824598439938     -2.63132335377714      0.35228180761146
  C   -3.77617778274302     -0.67748430260358      1.91235524497111
  H   -6.11914370567824      1.41004609607482      3.40656761867383
  C   -3.22552928985889      0.30825163884190      1.04805779232162
  C   -3.99879928387856     -4.07561761919871     -0.02325387583753
  H   -4.73436356196755     -4.48677269861062     -0.73231970562225
  H   -1.81222832025062     -3.71202238364377     -0.04956026349397
  C   -2.62610312294424     -4.21207613420716     -0.58635825034574
  O   -2.37469160279322      0.04476494106010      0.13091512405229
  H   -4.06211520489850     -4.69739255268534      0.89067256697371
  C   -2.31299339509379     -4.87716677134050     -1.70763667572862
  O   -0.68835148102618     -5.47069955555493     -3.32777412756612
  C   -0.95497374584585     -4.93861967841932     -2.26997715516192
  H   -3.07204752689805     -5.39119629103515     -2.30348605513409
  O   -0.03834628945888     -4.33201409491635     -1.50925751886444
  H   1.27040482121347     -3.45600963924802     -2.83220276461017
  C   1.27197120137816     -4.21437616389054     -2.03128706000226
  H   1.57292384753001     -5.17069524303524     -2.48888584556427
  C   -4.47460244993563      2.08884082790316      2.21127926871433
  H   -4.70528743150729      3.15051530386145      2.35140585114762
  C   -3.62143507994236      1.71266652995769      1.24405875568565
  H   -3.15988009460707      2.44222708801690      0.57249893806722
  H   0.80758200230557     -3.93092226227406      0.67235452465765
  H   2.47856236397832     -3.38161395023056      2.42664887098129
  C   1.84735726874157     -3.74711285243753      0.39808352027834
  C   2.78932431484387     -3.43614142491447      1.38036961969929
  C   2.22995351857215     -3.83121362445011     -0.94223167810172
  C   4.11799011540518     -3.19897328976834      1.03478086439609
  H   4.85298737133528     -2.95711788393884      1.80635703613977
  C   3.56518604921464     -3.58546033977586     -1.28520708298051
  C   4.50309538737240     -3.27468784351664     -0.30507196323678
  H   3.87214648696294     -3.64301907081998     -2.33361672281086
  H   5.54309091050739     -3.09320953836721     -0.58809255253483
