# Supplementary material for: Divergent Catalysis: Catalytic Asymmetric [4+2] Cycloaddition of Palladium Enolates
Source: J Am Chem Soc. 2023 May 15;145(20):11301–10. doi: 10.1021/jacs.3c02104 (PMC10388310; doi:10.1021/jacs.3c02104)
Supplement: Supplementary file 2 — ja3c02104_si_002.zip [file ja3c02104_si_002.zip › Comoputed_Structures/TS1m.xyz]

88
Coordinates from ORCA-job TS11f
  Pd  -2.38358057212427      4.71816391406441     16.19899093586684
  P   -2.11942120851508      5.34587949909336     18.35416502360652
  O   -3.02874539138738      4.95896643271246     14.09881668547736
  N   -4.24362671357728      6.09495720947048     16.43997107752151
  C   -2.30006985473916      7.18410296080874     18.49507817395777
  C   -1.45656451223027      7.89493055730648     19.35807201940240
  H   -0.71316282633638      7.35603491790933     19.94535066679201
  C   -1.54199914152222      9.27824767178494     19.50059756586388
  H   -0.86279223670603      9.79101020693322     20.18592735858155
  C   -2.49208920547189      9.99400472049072     18.77985320849156
  H   -2.56935950520661     11.07871162579855     18.88085451964306
  C   -3.35365627466236      9.31114499986898     17.93020207031416
  H   -4.11131933416006      9.85519179102398     17.36596203438716
  C   -3.27260755472132      7.92022969318316     17.77469286514211
  C   -0.59319685740025      5.06750992829087     19.32258290488905
  C   -0.57767959967927      4.41699793710437     20.55892748258363
  C   0.62024713754515      5.48063651688177     18.75087580715337
  C   -3.43425539616464      4.73885832633297     19.47571800335769
  C   -5.07996274509785      5.03903327965772     21.22762974744599
  C   -4.07712785769594      5.55842640932326     20.40967215258697
  H   -3.79864213204902      6.61104809300137     20.49718393634173
  C   -1.16726165039491      5.49942722770969     12.77197394610810
  C   -0.59983617318614      5.57109954326945     11.37168059251745
  C   -1.02323807301918      4.42337024136144     10.46613085658601
  C   -2.52721176052708      4.20969947456129     10.54133036300524
  H   -2.84552579787822      3.40463237773148      9.85911138268373
  H   -3.04265578646041      5.12741888070054     10.20600982462839
  C   -2.94509531549549      3.88756677102862     11.96936908307627
  H   -4.04119837151877      3.86513544205430     12.07648106681435
  H   -2.59688746223348      2.86949517622318     12.23471589771179
  C   -2.40139898519595      4.85812194544891     12.99529706463544
  C   -0.77562230693860      6.62732324799844     13.68032627381036
  H   -1.03613339984630      6.40115485356873     14.72677002608764
  H   0.30754147453208      6.82360002755630     13.62548487513688
  H   -1.29765070728300      7.55942494048997     13.39871073963807
  C   -0.97169029655556      3.17076499701646     15.87953020953541
  C   -1.87882211442620      2.12759982475422     15.24463228638888
  C   -0.35446103259770      2.63098151187446     17.15500043149469
  C   -0.05597538224178      3.87951447672455     15.02937312057796
  H   0.69130698977539      4.48890832142291     15.55224823456247
  C   -0.04051028714732      3.89742816269725     13.64019643394629
  H   0.85289247560797      4.29430024062448     13.14998973561929
  H   -0.52591512896241      3.08424691134619     13.09487879972924
  O   -5.23818051652043      8.09134311613280     16.43324494902998
  C   -4.24106417589344      7.29834853821358     16.86404409652156
  C   -5.42682508055194      5.89814797202918     15.60716994182512
  C   -6.00915280452453      7.31979352888067     15.50200023653686
  H   -5.87659060373134      7.76113482901540     14.50323409221505
  H   -7.06602635061885      7.40135649696620     15.78993893135353
  C   -6.37272964951411      4.82057965000990     16.18937017082774
  H   -5.07875782320419      5.54145677026272     14.62643099015510
  C   -6.80486665764710      5.17906275865711     17.61081144207298
  H   -7.49151548272193      4.41498484768043     18.00722839064299
  H   -5.93989754992248      5.23507451638896     18.28734265192614
  H   -7.33370172245960      6.14524098191428     17.64836082321454
  C   -5.63160827232399      3.48256513473081     16.19151400131635
  H   -6.25742374951618      2.69287981954734     16.63652294690781
  H   -5.36575265555314      3.17711196456269     15.16769130700932
  H   -4.69755528934749      3.54938210471182     16.77033934489086
  C   -7.59706437013935      4.70492891486661     15.27878679594265
  H   -8.20394611339712      5.62424736094149     15.27218735108788
  H   -7.29963627949150      4.48531440050621     14.24066309597728
  H   -8.24934628513752      3.88635065931033     15.62135652604924
  C   -3.80512971285058      3.39172417861540     19.37822853331714
  C   -4.79643185573890      2.87050204074351     20.20602183533276
  C   -5.44006885778944      3.69551343907614     21.12892526209553
  H   -5.58251868486206      5.69010692051276     21.94724871142454
  H   -6.22681969829202      3.29052004810499     21.77027109087345
  H   -3.31666023206010      2.75184878688270     18.63814575451743
  H   -5.07648543837462      1.81763921315710     20.12148235513305
  C   0.63217417239384      4.18308997714507     21.21482374871378
  C   1.83201404670689      4.60692284417810     20.64778981901538
  C   1.82290731703599      5.26218106797469     19.41380517099866
  H   0.61720535680963      5.97406594255915     17.77394982435974
  H   2.77761143852966      4.42489117603421     21.16440612770899
  H   2.76066575475526      5.59319738464592     18.96078357954432
  H   -1.51382721383237      4.08936086398777     21.01621047501029
  H   0.63313917524742      3.66921435207617     22.17939825346239
  H   0.50238704238236      5.63043297088155     11.42417564832456
  H   -0.91882217603886      6.52954792301546     10.91554636312566
  H   -0.50988348080401      3.49544834031251     10.77273119335540
  H   -0.70714510167823      4.62544070146830      9.42975806703084
  H   0.35933418040416      3.33191326738374     17.60323015171729
  H   0.20122481435161      1.70365331596050     16.92076351797171
  H   -1.10845441594658      2.37488387147114     17.91497582778823
  H   -2.43865577681104      2.51045664796335     14.38313459907414
  H   -2.61004255224121      1.74851182238960     15.97563335401397
  H   -1.28076579518441      1.26014725092562     14.90710716688078
