# Supplementary material for: Divergent Catalysis: Catalytic Asymmetric [4+2] Cycloaddition of Palladium Enolates
Source: J Am Chem Soc. 2023 May 15;145(20):11301–10. doi: 10.1021/jacs.3c02104 (PMC10388310; doi:10.1021/jacs.3c02104)
Supplement: Supplementary file 3 — ja3c02104_si_003.xlsx [file ja3c02104_si_003.xlsx]

## Sheet: Sheet1
	compound number													PBE0-D4/BS2/CPCM(PhMe)
		PBE0-D4/BS1/CPCM(toluene)														G(final) - TS(conf) [kcal/mol]
		E(el)	ZPE	H	TS(vib)	TS(rot)	TS(trans)	TS'	G [opt level]	G' [opt level]	G-E(el)	G'-E(el)	TS(conf)	E(el)	G(final)
	25	-2721.59	0.941846	-2720.58	0.116801	0.020933	0.0247852	0.13966	-2720.74	-2720.72	0.848491	0.87135	0.562872	-2724.09	-2723.22	-1.70884e+06
	TS2	-2721.6	0.941991	-2720.59	0.115568	0.0209417	0.0247852	0.138431	-2720.75	-2720.73	0.848898	0.871761	0.938478	-2724.09	-2723.22	-1.70885e+06
	TS3	-2721.59	0.941953	-2720.58	0.1163	0.0209917	0.0247852	0.139189	-2720.74	-2720.72	0.848111	0.870999	1.99468	-2724.09	-2723.22	-1.70885e+06
	26	-2721.66	0.947271	-2720.64	0.112411	0.0209632	0.0247852	0.135285	-2720.8	-2720.78	0.855909	0.878783	1.0238	-2724.15	-2723.27	-1.70888e+06
	27	-2721.66	0.945905	-2720.66	0.11489	0.0210307	0.0247852	0.137798	-2720.79	-2720.8	0.867836	0.863268	0	-2724.16	-2723.29	-1.70889e+06
	30	-2721.65	0.946384	-2720.64	0.113306	0.0209765	0.0247852	0.136187	-2720.79	-2720.77	0.854623	0.877503	1.54973	-2724.14	-2723.27	-1.70888e+06
	31	-2721.65	0.945123	-2720.65	0.116261	0.0210097	0.0247852	0.139158	-2720.78	-2720.78	0.866264	0.861605	0	-2724.14	-2723.28	-1.70888e+06
	32	-2721.64	0.946433	-2720.62	0.113527	0.020995	0.0247852	0.136417	-2720.78	-2720.76	0.854249	0.877139	1.13729	-2724.13	-2723.25	-1.70887e+06
	TS4	-2721.62	0.941427	-2720.61	0.112445	0.0209742	0.0247852	0.135325	-2720.77	-2720.75	0.849876	0.872755	0.811808	-2724.11	-2723.24	-1.70886e+06
	TS5	-2721.62	0.941148	-2720.61	0.11296	0.0210649	0.0247852	0.135885	-2720.77	-2720.75	0.849051	0.871977	1.3458	-2724.11	-2723.24	-1.70886e+06
	TS12a	-2721.57	0.937058	-2720.56	0.117379	0.0210118	0.0247852	0.140278	-2720.73	-2720.7	0.842899	0.865797	1.22748	-2724.07	-2723.2	-1.70884e+06
	TS12b	-2721.57	0.937125	-2720.56	0.117347	0.0209632	0.0247852	0.140221	-2720.73	-2720.7	0.842859	0.865733	0	-2724.07	-2723.2	-1.70884e+06
	TS13	-2721.57	0.937559	-2720.56	0.116599	0.0211254	0.0247852	0.139555	-2720.72	-2720.7	0.843802	0.866758	1.21214	-2724.06	-2723.2	-1.70883e+06
													PBE0-D4/BS2/CPCM(PhMe)
		PBE0-D4/BS1/CPCM(toluene)
		E(el)	ZPE	H	TS(vib)	TS(rot)	TS(trans)	TS'	G [opt level]	G' [opt level]	G-E(el)	G'-E(el)	E(el)	G(final)
	S13a	-2030.47	0.692037	-2029.73	0.083394	0.0200949	0.024332	0.105607	-2029.86	-2029.84	0.614721	0.636934	-2032.24	-2031.61
	TS1c	-2030.46	0.691822	-2029.71	0.0806964	0.0202088	0.024332	0.102967	-2029.84	-2029.82	0.61596	0.638231	-2032.22	-2031.58
	TS1d	-2030.45	0.691547	-2029.71	0.0808299	0.0202076	0.024332	0.1031	-2029.83	-2029.81	0.615569	0.637839	-2032.21	-2031.58
	TS1a	-2030.45	0.691839	-2029.71	0.0783796	0.0202086	0.024332	0.10065	-2029.83	-2029.81	0.617253	0.639524	-2032.22	-2031.58
	TS1b	-2030.45	0.691535	-2029.71	0.0811207	0.0202117	0.024332	0.103393	-2029.84	-2029.81	0.615338	0.63761	-2032.22	-2031.58
	S13b	-2261.12	0.774474	-2260.29	0.0940522	0.0205249	0.0245082	0.116569	-2260.43	-2260.41	0.691429	0.713945	-2263.13	-2262.41
	TS1e	-2261.09	0.773434	-2260.26	0.0911693	0.0204558	0.0245082	0.113651	-2260.4	-2260.38	0.692428	0.71491	-2263.09	-2262.38
	TS1f	-2261.1	0.773599	-2260.27	0.0908367	0.0204434	0.0245082	0.113312	-2260.41	-2260.38	0.692921	0.715397	-2263.1	-2262.39
	TS1g	-2261.1	0.773749	-2260.27	0.0906476	0.0204169	0.0245082	0.11311	-2260.41	-2260.38	0.693214	0.715677	-2263.1	-2262.39
	TS1h	-2261.08	0.773166	-2260.25	0.0911546	0.0204304	0.0245082	0.113624	-2260.39	-2260.37	0.692244	0.714713	-2263.09	-2262.37
	TS1i	-2261.09	0.774311	-2260.26	0.0905625	0.0206152	0.0245082	0.113124	-2260.4	-2260.37	0.693389	0.71595	-2263.09	-2262.38
	TS1j	-2261.09	0.774033	-2260.26	0.090681	0.0206202	0.0245082	0.113245	-2260.4	-2260.37	0.693156	0.71572	-2263.1	-2262.38
	TS1k	-2261.09	0.773933	-2260.26	0.091073	0.0206433	0.0245082	0.113649	-2260.4	-2260.38	0.692699	0.715275	-2263.1	-2262.38
	TS1l	-2261.08	0.773816	-2260.25	0.0917248	0.0206646	0.0245082	0.114311	-2260.39	-2260.37	0.69209	0.714676	-2263.09	-2262.37
	S13c	-2108.96	0.748092	-2108.16	0.0896898	0.0202307	0.0243992	0.112005	-2108.3	-2108.27	0.667838	0.690153	-2110.82	-2110.13
	TS1s	-2108.93	0.747743	-2108.13	0.0868366	0.0203197	0.0243992	0.109196	-2108.26	-2108.23	0.668979	0.691338	-2110.78	-2110.08
	TS1o	-2108.93	0.747663	-2108.13	0.0868859	0.0202796	0.0243992	0.109225	-2108.26	-2108.24	0.669134	0.691473	-2110.78	-2110.09
	TS1t	-2108.92	0.747656	-2108.12	0.086208	0.020329	0.0243992	0.108572	-2108.25	-2108.23	0.669399	0.691763	-2110.77	-2110.07
	TS1p	-2108.92	0.74728	-2108.12	0.087342	0.0202599	0.0243992	0.109672	-2108.25	-2108.23	0.66833	0.69066	-2110.77	-2110.08
	TS1q	-2108.92	0.74802	-2108.12	0.0868775	0.0203548	0.0243992	0.109254	-2108.25	-2108.23	0.669173	0.69155	-2110.77	-2110.08
	TS1m	-2108.93	0.747233	-2108.13	0.0878607	0.0202763	0.0243992	0.110198	-2108.26	-2108.24	0.667917	0.690255	-2110.78	-2110.09
	TS1r	-2108.92	0.747584	-2108.12	0.086843	0.0203357	0.0243992	0.10921	-2108.26	-2108.23	0.668856	0.691223	-2110.77	-2110.08
	TS1n	-2108.93	0.74775	-2108.13	0.0867759	0.0202826	0.0243992	0.109117	-2108.26	-2108.24	0.669254	0.691595	-2110.78	-2110.09
